# Supplementary material for: Comprehensive transcriptome analysis reveals heat-responsive genes in flowering Chinese cabbage (Brassica campestris L. ssp. chinensis) using RNA sequencing
Source: Front Plant Sci. 2022 Dec 2;13:1077920. doi: 10.3389/fpls.2022.1077920 (PMC9755508; doi:10.3389/fpls.2022.1077920)
Supplement: Supplementary file 1 [file DataSheet_1.xlsx]

## Sheet: Table S1
Table S1 Statistical analysis of flowering Chinese cabbage reads mapped to reference genome of B. rapa
Sample name	Time (h)	Varieties	Total reads				Reads mapped to genome		Reads mapped to gene
			Raw reads (M)	Clean reads (M)	Clean read Q20 (%)	Clean read Q30 (%)	Total Mapped (%)	Uniquely mapped (%)	Total mapped (%)	Uniquely mapped (%)
HS-CK	0	3T6	21.94	21.86 (99.64%)	97.93	89.71	92.06	75.43	80.18	49.24
HT-CK	0	Youlu501	21.94	21.85 (99.59%)	98.26	90.3	91.23	74.9	78.84	48.46
HS-1h	1	3T6	21.94	21.83 (99.48%)	98.17	89.96	88.73	73.8	75.97	49.64
HT-1h	1	Youlu501	21.94	21.82 (99.45%)	98.14	89.87	88.59	73.06	75.97	48.78
HS-6h	6	3T6	21.94	21.82 (99.42%)	98.27	90.38	90.13	77.21	75.83	52.26
HT-6h	6	Youlu501	21.94	21.86 (99.63%)	98.31	90.42	90.41	76.03	77.31	50.69
HS-12h	12	3T6	21.94	21.84 (99.53%)	98.19	89.96	89.84	76.07	75.87	51.6
HT-12h	12	Youlu501	24.9	24.81 (99.63%)	98.43	91.04	89.33	76.72	73.06	51.36
HS: Heat sensitive; HT: Heat tolerant

## Sheet: Table S2
Table S2 Differentially expressed genes and clusters identified based on the heat-stress treatment in heat-sensitive and heat-tolerant flowering Chinese cabbage varieties
Clusters	Gene id	Position (bp)	HS-1h			HS-6h			HS-12h			HT-1h			HT-6h			HT-12h				Functional analysis			Count regulation
			Log2FC	FDR	Regulation	Log2FC	FDR	Regulation	Log2FC	FDR	Regulation	Log2FC	FDR	Regulation	Log2FC	FDR	Regulation	Log2FC	FDR	Regulation	TFs	Functional annotation	KEGG pathways enrichment	GO enrichment
Cluster1	BraA01g000190.3C	A01:101158-104774	-4.11232	3.25424e-71	Down	-3.38193	5.08093e-61	Down	-2.83029	1.36299e-51	Down	-4.16398	5.94757e-46	Down	-1.26781	2.88027e-12	Not-applicable	-0.719191	7.97394e-06	Not-applicable	NA	CDY41952.1|0.0e+00|BnaA01g05240D [Brassica napus]	K11498//centromeric protein E	NA	4 time-point
Cluster1	BraA01g000240.3C	A01:126436-129380	-1.87447	0.00940033	Not-applicable	-1.34395	0.0422053	Not-applicable	-1.58496	0.0212427	Not-applicable	-5.54137	4.16982e-24	Down	-4.8893	4.10738e-23	Down	-5.54137	8.50933e-26	Down	NA	KFK30488.1|2.8e-252|hypothetical protein AALP_AA7G268000 [Arabis alpina]	K20456//oxysterol-binding protein 1	GO:0016020//membrane;GO:0031224//intrinsic component of membrane;GO:0044425//membrane part;GO:0016021//integral component of membrane;GO:0022804//active transmembrane transporter activity;GO:0022857//transmembrane transporter activity;GO:0015238//drug transmembrane transporter activity;GO:0005215//transporter activity;GO:0015297//antiporter activity;GO:0015291//secondary active transmembrane tran…	3 time-point
Cluster1	BraA01g000700.3C	A01:365090-367609	-2.5385	0	Down	-5.81291	0	Down	-9.09687	0	Down	-1.0652	2.4625e-158	Not-applicable	-5.67614	0	Down	-6.28882	0	Down	NA	XP_009127742.1|5.7e-295|PREDICTED: inositol-3-phosphate synthase [Brassica rapa]	K01858//myo-inositol-1-phosphate synthase [EC:5.5.1.4]+ko01100//Metabolic pathways+ko00562//Inositol phosphate metabolism	GO:0032501//multicellular organismal process;GO:0008654//phospholipid biosynthetic process;GO:0006575//cellular modified amino acid metabolic process;GO:0006629//lipid metabolic process;GO:0000003//reproduction;GO:0048608//reproductive structure development;GO:0044238//primary metabolic process;GO:1901576//organic substance biosynthetic process;GO:0006793//phosphorus metabolic process;GO:0008610/…	5 time-point
Cluster1	BraA01g000760.3C	A01:388273-390212	-3.64496	5.53497e-47	Down	-6.23914	3.67024e-63	Down	-2.8103	3.48473e-37	Down	-1.54841	9.62201e-21	Not-applicable	-4.48029	9.18288e-64	Down	-4.99687	2.95259e-71	Down	NA	XP_009128801.1|3.5e-130|PREDICTED: uncharacterized protein LOC103853564 isoform X2 [Brassica rapa]	NA	NA	5 time-point
Cluster1	BraA01g000790.3C	A01:395985-397540	-3.13171	1.63866e-08	Down	0.681698	0.0212074	Not-applicable	-2.7929	6.97328e-08	Down	-5.39885	2.42915e-34	Down	-3.50576	8.12228e-27	Down	-4.79116	1.94648e-34	Down	NA	XP_009128991.1|5.8e-167|PREDICTED: adenylyl-sulfate kinase 2, chloroplastic [Brassica rapa]	K00860//adenylylsulfate kinase [EC:2.7.1.25]+ko00920//Sulfur metabolism+ko00230//Purine metabolism+ko01100//Metabolic pathways	GO:0009403//toxin biosynthetic process;GO:0000103//sulfate assimilation;GO:0009404//toxin metabolic process;GO:0019748//secondary metabolic process;GO:0044237//cellular metabolic process;GO:0070814//hydrogen sulfide biosynthetic process;GO:0070813//hydrogen sulfide metabolic process;GO:0006790//sulfur compound metabolic process;GO:0009987//cellular process;GO:0009058//biosynthetic process;GO:0044…	5 time-point
Cluster1	BraA01g001100.3C	A01:514988-517974	-1.71272	0.167852	Not-applicable	0.0946369	0.934085	Not-applicable	0.0946369	0.936102	Not-applicable	-4.93336	1.44677e-08	Down	-2.974	3.51477e-06	Down	-3.05889	1.07098e-06	Down	MADS	XP_009131941.1|4.5e-122|PREDICTED: agamous-like MADS-box protein AGL21 [Brassica rapa]	K09264//MADS-box transcription factor, plant	NA	3 time-point
Cluster2	BraA01g001360.3C	A01:683624-684955	-2.86507	7.3058e-51	Down	2.84466	0	Up	3.87343	0	Up	-2.97639	3.04752e-34	Down	2.72135	1.0456e-202	Up	5.06378	0	Up	NA	NP_195468.1|1.0e-167|Peroxidase superfamily protein [Arabidopsis thaliana]	K00430//peroxidase [EC:1.11.1.7]+ko01100//Metabolic pathways+ko01110//Biosynthesis of secondary metabolites+ko00940//Phenylpropanoid biosynthesis	GO:0044248//cellular catabolic process;GO:0042743//hydrogen peroxide metabolic process;GO:0050896//response to stimulus;GO:0051187//cofactor catabolic process;GO:0017144//drug metabolic process;GO:0042744//hydrogen peroxide catabolic process;GO:0051186//cofactor metabolic process;GO:0009056//catabolic process;GO:0008152//metabolic process;GO:0048511//rhythmic process;GO:0072593//reactive oxygen s…	All
Cluster1	BraA01g001410.3C	A01:709951-710628	-9.29462	1.08917e-16	Down	-5.70966	3.18862e-15	Down	-1.289	0.000344713	Not-applicable	-2.95098	5.40299e-14	Down	-2.83168	1.71525e-13	Down	-6.34953	1.6039e-23	Down	NA	XP_013711424.1|5.4e-91|PREDICTED: lysine-rich arabinogalactan protein 18-like [Brassica napus]	K03006//DNA-directed RNA polymerase II subunit RPB1 [EC:2.7.7.6]+ko00230//Purine metabolism+ko03020//RNA polymerase+ko01100//Metabolic pathways+ko00240//Pyrimidine metabolism	NA	5 time-point
Cluster1	BraA01g001460.3C	A01:730999-732750	-6.12928	8.57037e-05	Down	-6.12928	9.31563e-05	Down	-6.12928	8.9099e-05	Down	-2.51937	0.0017375	Not-applicable	-3.10434	0.000538207	Down	-6.42626	4.74888e-06	Down	NA	XP_009136332.1|4.2e-216|PREDICTED: cytochrome P450 81F1 [Brassica rapa]	K00517//indol-3-yl-methylglucosinolate hydroxylase [EC:1.14.-.-]	NA	5 time-point
Cluster3	BraA01g001740.3C	A01:888802-889805	7.05811	0	Up	6.08587	0	Up	5.39847	0	Up	7.23796	0	Up	4.71625	0	Up	5.77441	0	Up	HSF	XP_009138768.1|2.9e-163|PREDICTED: heat stress transcription factor B-1 [Brassica rapa]	K09419//heat shock transcription factor, other eukaryote	GO:0043226//organelle;GO:0043231//intracellular membrane-bounded organelle;GO:0044464//cell part;GO:0005634//nucleus;GO:0005623//cell;GO:0044424//intracellular part;GO:0005622//intracellular;GO:0043229//intracellular organelle;GO:0043227//membrane-bounded organelle;GO:0005488//binding;GO:0003700//DNA binding transcription factor activity;GO:1901363//heterocyclic compound binding;GO:0003677//DNA b…	All
Cluster1	BraA01g001840.3C	A01:929032-930855	-6.30378	0.000311995	Down	-6.30378	0.000337089	Down	3.63286	1.11029e-33	Up	0.845966	0.131467	Not-applicable	2.54797	9.99918e-12	Up	-6.30378	0.000157648	Down	NA	XP_009140048.1|1.1e-187|PREDICTED: putative glucose-6-phosphate 1-epimerase [Brassica rapa]	K01792//glucose-6-phosphate 1-epimerase [EC:5.1.3.15]+ko00010//Glycolysis / Gluconeogenesis+ko01100//Metabolic pathways+ko01110//Biosynthesis of secondary metabolites	GO:0044238//primary metabolic process;GO:0008152//metabolic process;GO:0071704//organic substance metabolic process;GO:0005975//carbohydrate metabolic process;GO:0003824//catalytic activity;GO:0047938//glucose-6-phosphate 1-epimerase activity;GO:0016854//racemase and epimerase activity;GO:0016853//isomerase activity;GO:0005488//binding;GO:0030246//carbohydrate binding;GO:0016857//racemase and epi…	5 time-point
Cluster1	BraA01g002390.3C	A01:1187517-1190142	-2.94284	1.5836e-194	Down	-3.37579	2.0243e-222	Down	-2.89486	3.8937e-192	Down	-3.12629	1.5821e-238	Down	-3.28997	9.7352e-254	Down	-2.422	2.0997e-192	Down	NA	XP_010437362.1|9.1e-250|PREDICTED: aldehyde dehydrogenase family 3 member F1-like [Camelina sativa]	K00128//aldehyde dehydrogenase (NAD+) [EC:1.2.1.3]+ko00410//beta-Alanine metabolism+ko00310//Lysine degradation+ko00010//Glycolysis / Gluconeogenesis+ko00380//Tryptophan metabolism+ko00330//Arginine and proline metabolism+ko00280//Valine, leucine and isoleucine degradation+ko01100//Metabolic pathways+ko00053//Ascorbate and aldarate metabolism+ko00340//Histidine metabolism+ko01110//Biosynthesis of…	GO:0071704//organic substance metabolic process;GO:0008152//metabolic process;GO:0009987//cellular process;GO:0044237//cellular metabolic process;GO:0006081//cellular aldehyde metabolic process;GO:0016903//oxidoreductase activity, acting on the aldehyde or oxo group of donors;GO:0003824//catalytic activity;GO:0016620//oxidoreductase activity, acting on the aldehyde or oxo group of donors, NAD or …	All
Cluster1	BraA01g002400.3C	A01:1192896-1193671	-10.0498	2.90211e-37	Down	-3.11911	9.73904e-23	Down	-3.92057	1.86416e-27	Down	-10.3004	3.15461e-44	Down	-3.39346	3.68103e-29	Down	-5.71539	3.00342e-42	Down	C2C2-GATA	XP_009145707.1|3.1e-134|PREDICTED: GATA transcription factor 7 isoform X1 [Brassica rapa]	K21630//GATA-type zinc finger protein 1;K17895//GATA-binding protein 3	GO:0019219//regulation of nucleobase-containing compound metabolic process;GO:0032774//RNA biosynthetic process;GO:0051252//regulation of RNA metabolic process;GO:0009987//cellular process;GO:0018130//heterocycle biosynthetic process;GO:0031325//positive regulation of cellular metabolic process;GO:0009628//response to abiotic stimulus;GO:0019222//regulation of metabolic process;GO:0051171//regula…	All
Cluster1	BraA01g002420.3C	A01:1201085-1203054	-7.3501	0	Down	-5.64584	0	Down	-3.71223	0	Down	-5.89808	0	Down	-4.00905	0	Down	-8.01356	0	Down	NA	XP_018510713.1|1.7e-302|PREDICTED: cytochrome P450 84A1 isoform X1 [Brassica rapa]	K09755//ferulate-5-hydroxylase [EC:1.14.-.-]+ko01100//Metabolic pathways+ko01110//Biosynthesis of secondary metabolites+ko00940//Phenylpropanoid biosynthesis	GO:0031224//intrinsic component of membrane;GO:0016021//integral component of membrane;GO:0016020//membrane;GO:0044425//membrane part;GO:0046872//metal ion binding;GO:0048037//cofactor binding;GO:0003824//catalytic activity;GO:0020037//heme binding;GO:0005506//iron ion binding;GO:0004497//monooxygenase activity;GO:0043169//cation binding;GO:0016491//oxidoreductase activity;GO:0046906//tetrapyrrol…	All
Cluster1	BraA01g002450.3C	A01:1214151-1218020	-5.73471	1.64308e-29	Down	-2.82782	2.7487e-18	Down	-1.92735	4.63931e-12	Not-applicable	-4.65535	1.01569e-31	Down	-2.04654	2.92233e-15	Down	-2.848	5.54184e-23	Down	NA	XP_009146238.1|0.0e+00|PREDICTED: probable LRR receptor-like serine/threonine-protein kinase At4g36180 [Brassica rapa]	K13420//LRR receptor-like serine/threonine-protein kinase FLS2 [EC:2.7.11.1]+ko04626//Plant-pathogen interaction+ko04016//MAPK signaling pathway - plant	GO:0071944//cell periphery;GO:0016021//integral component of membrane;GO:0044425//membrane part;GO:0005623//cell;GO:0005886//plasma membrane;GO:0031224//intrinsic component of membrane;GO:0016020//membrane;GO:0044464//cell part;GO:0005488//binding;GO:0016301//kinase activity;GO:0016740//transferase activity;GO:0043167//ion binding;GO:0000166//nucleotide binding;GO:0016773//phosphotransferase acti…	5 time-point
Cluster2	BraA01g002470.3C	A01:1238653-1243498	-5.55459	9.74816e-09	Down	3.25277	1.44747e-50	Up	3.07841	8.37365e-43	Up	-7.74147	2.01774e-38	Down	0.302927	0.119021	Not-applicable	0.986453	1.19509e-10	Not-applicable	NA	XP_018509448.1|0.0e+00|PREDICTED: disease resistance-like protein CSA1 [Brassica rapa]	K16226//disease resistance protein RPS4+ko04626//Plant-pathogen interaction	GO:0050896//response to stimulus;GO:0023052//signaling;GO:0065007//biological regulation;GO:0007165//signal transduction;GO:0007154//cell communication;GO:0051716//cellular response to stimulus;GO:0009987//cellular process;GO:0050789//regulation of biological process;GO:0050794//regulation of cellular process;GO:0016021//integral component of membrane;GO:0031224//intrinsic component of membrane;G…	4 time-point
Cluster3	BraA01g002770.3C	A01:1388601-1389464	3.0209	0	Up	6.16515	0	Up	0.913463	6.96073e-21	Not-applicable	4.16126	0	Up	5.00222	0	Up	5.25141	0	Up	NA	XP_009150416.1|1.9e-99|PREDICTED: senescence-associated protein DIN1 isoform X1 [Brassica rapa]	K15692//E3 ubiquitin-protein ligase RNF13 [EC:2.3.2.27]	NA	5 time-point
Cluster1	BraA01g002870.3C	A01:1418398-1420457	-1.44057	0.472748	Not-applicable	-4.24793	0.186198	Not-applicable	0.50696	0.706511	Not-applicable	-7.84549	6.23562e-11	Down	-7.84549	6.5729e-11	Down	-4.26053	2.74418e-09	Down	RWP-RK	XP_009151519.1|6.9e-163|PREDICTED: protein RKD5 [Brassica rapa]	NA	NA	3 time-point
Cluster3	BraA01g002960.3C	A01:1453290-1455547	1.99911	0	Not-applicable	2.87286	0	Up	1.26211	2.6265e-104	Not-applicable	2.96487	0	Up	2.76467	0	Up	3.2862	0	Up	NA	XP_009101637.1|1.9e-304|PREDICTED: plant intracellular Ras-group-related LRR protein 4-like isoform X1 [Brassica rapa]	K19613//leucine-rich repeat protein SHOC2	NA	4 time-point
Cluster1	BraA01g003000.3C	A01:1471018-1472100	-2.95109	9.1186e-05	Down	-3.53605	2.19685e-05	Down	-3.53605	2.0981e-05	Down	-3.42381	1.98899e-09	Down	-3.1375	9.86093e-09	Down	-3.57191	3.72244e-10	Down	NA	XP_009102235.1|2.4e-111|PREDICTED: AP-1 complex subunit sigma-1 isoform X1 [Brassica rapa]	K12394//AP-1 complex subunit sigma 1/2	NA	All
Cluster1	BraA01g003310.3C	A01:1650550-1651090	-4.63973	9.10996e-07	Down	-3.08953	3.3405e-05	Down	-3.6922	6.56823e-06	Down	-4.05247	3.64638e-08	Down	-5.10692	4.35525e-09	Down	-4.1635	1.0161e-08	Down	NA	XP_009106425.1|1.2e-83|PREDICTED: heavy metal-associated isoprenylated plant protein 25 [Brassica rapa]	K10752//histone-binding protein RBBP4;K04733//interleukin-1 receptor-associated kinase 4 [EC:2.7.11.1];K07213//copper chaperone	GO:0030001//metal ion transport;GO:0051179//localization;GO:0006811//ion transport;GO:0051234//establishment of localization;GO:0006810//transport;GO:0006812//cation transport;GO:0043169//cation binding;GO:0046872//metal ion binding;GO:0043167//ion binding;GO:0005488//binding;	All
Cluster2	BraA01g003430.3C	A01:1707691-1710650	-3.05559	4.46998e-18	Down	2.26014	7.69509e-61	Up	2.49812	1.20348e-80	Up	-5.91419	1.6018e-128	Down	-0.03474	0.720765	Not-applicable	0.227584	0.0168158	Not-applicable	NA	XP_013731017.1|0.0e+00|PREDICTED: DEAD-box ATP-dependent RNA helicase 16-like [Brassica napus]	K14810//ATP-dependent RNA helicase DDX56/DBP9 [EC:3.6.4.13]	GO:0035639//purine ribonucleoside triphosphate binding;GO:0043167//ion binding;GO:1901265//nucleoside phosphate binding;GO:0000166//nucleotide binding;GO:0032555//purine ribonucleotide binding;GO:0097367//carbohydrate derivative binding;GO:0036094//small molecule binding;GO:0005524//ATP binding;GO:0032559//adenyl ribonucleotide binding;GO:0017076//purine nucleotide binding;GO:0043168//anion bindi…	4 time-point
Cluster1	BraA01g003540.3C	A01:1756341-1756664	-6.81057	4.43891e-32	Down	-4.79265	3.57932e-28	Down	-3.46716	1.02524e-22	Down	-11.3197	3.93646e-38	Down	-3.83586	1.12045e-27	Down	-6.11022	2.81434e-37	Down	NA	XP_009109058.1|1.0e-55|PREDICTED: auxin-induced protein 15A [Brassica rapa]	K14488//SAUR family protein+ko04075//Plant hormone signal transduction	GO:0051716//cellular response to stimulus;GO:0009725//response to hormone;GO:0010033//response to organic substance;GO:0071495//cellular response to endogenous stimulus;GO:0009719//response to endogenous stimulus;GO:0007165//signal transduction;GO:0071365//cellular response to auxin stimulus;GO:0050789//regulation of biological process;GO:0009987//cellular process;GO:0065007//biological regulatio…	All
Cluster1	BraA01g004000.3C	A01:1949829-1951208	-6.16993	2.35252e-05	Down	-6.16993	2.55733e-05	Down	-6.16993	2.44887e-05	Down	-3.80735	0.000250605	Down	-1.55943	0.0537792	Not-applicable	-5.80735	0.000157639	Down	NA	XP_018480349.1|7.8e-243|PREDICTED: 3-ketoacyl-CoA synthase 16-like [Raphanus sativus]	K15397//3-ketoacyl-CoA synthase [EC:2.3.1.199]+ko01110//Biosynthesis of secondary metabolites+ko00062//Fatty acid elongation	GO:1901576//organic substance biosynthetic process;GO:0008610//lipid biosynthetic process;GO:0071704//organic substance metabolic process;GO:0008152//metabolic process;GO:0006633//fatty acid biosynthetic process;GO:0009058//biosynthetic process;GO:0006629//lipid metabolic process;GO:0006082//organic acid metabolic process;GO:0006631//fatty acid metabolic process;GO:0043436//oxoacid metabolic proc…	5 time-point
Cluster1	BraA01g004050.3C	A01:1969446-1971848	-4.64133	2.1609e-260	Down	-3.73373	4.3093e-224	Down	-1.12281	3.87757e-50	Not-applicable	-5.69725	4.5516e-266	Down	-3.40399	8.936e-194	Down	-2.88652	5.0403e-173	Down	NA	XP_009115347.1|9.2e-247|PREDICTED: receptor protein kinase-like protein At4g34220 [Brassica rapa]	K00924//kinase [EC:2.7.1.-]	NA	5 time-point
Cluster2	BraA01g004070.3C	A01:1976165-1978736	-1.63743	0.000131296	Not-applicable	5.31935	0	Up	4.46411	6.4512e-226	Up	-3.26411	2.50631e-16	Down	3.08715	4.841e-123	Up	2.88854	4.8867e-103	Up	NA	XP_006412257.1|0.0e+00|hypothetical protein EUTSA_v10024715mg [Eutrema salsugineum]	K00058//D-3-phosphoglycerate dehydrogenase / 2-oxoglutarate reductase [EC:1.1.1.95 1.1.1.399]+ko01230//Biosynthesis of amino acids+ko01100//Metabolic pathways+ko00260//Glycine, serine and threonine metabolism+ko01200//Carbon metabolism	GO:0044249//cellular biosynthetic process;GO:0044238//primary metabolic process;GO:0048316//seed development;GO:0003006//developmental process involved in reproduction;GO:0008652//cellular amino acid biosynthetic process;GO:0008152//metabolic process;GO:0006520//cellular amino acid metabolic process;GO:0016053//organic acid biosynthetic process;GO:0006564//L-serine biosynthetic process;GO:0006563…	5 time-point
Cluster1	BraA01g004350.3C	A01:2110155-2117169	-2.33484	1.92164e-56	Down	-2.7882	6.73729e-69	Down	-1.12407	9.55114e-21	Not-applicable	-2.85647	8.81113e-87	Down	-2.2447	2.78511e-67	Down	-2.80133	1.35371e-90	Down	NA	XP_006412311.1|3.0e-221|hypothetical protein EUTSA_v10025005mg [Eutrema salsugineum]	K13356//alcohol-forming fatty acyl-CoA reductase [EC:1.2.1.84]+ko04146//Peroxisome+ko00073//Cutin, suberine and wax biosynthesis	GO:0044238//primary metabolic process;GO:1901568//fatty acid derivative metabolic process;GO:0010166//wax metabolic process;GO:0009058//biosynthetic process;GO:1901576//organic substance biosynthetic process;GO:0071704//organic substance metabolic process;GO:0006629//lipid metabolic process;GO:1901570//fatty acid derivative biosynthetic process;GO:0008152//metabolic process;GO:0010025//wax biosyn…	5 time-point
Cluster3	BraA01g004500.3C	A01:2165193-2170475	1.77578	1.39657e-09	Not-applicable	3.53869	1.63322e-63	Up	3.08746	2.25629e-41	Up	2.76393	3.31902e-24	Up	3.59401	1.20888e-53	Up	3.5009	1.95502e-50	Up	NA	XP_009120836.1|0.0e+00|PREDICTED: probable ubiquitin-like-specific protease 2A isoform X2 [Brassica rapa]	K08596//sentrin-specific protease 7 [EC:3.4.22.68]	NA	5 time-point
Cluster1	BraA01g004740.3C	A01:2278754-2282045	-2.05889	0.000608974	Down	-3.05889	1.92402e-05	Down	-1.51457	0.00706649	Not-applicable	-6.50779	1.68194e-52	Down	-3.86394	9.94506e-41	Down	-5.25987	5.67901e-52	Down	NA	XP_013735161.1|2.6e-300|PREDICTED: probable pectinesterase/pectinesterase inhibitor 44 isoform X2 [Brassica napus]	K01051//pectinesterase [EC:3.1.1.11]+ko00040//Pentose and glucuronate interconversions+ko01100//Metabolic pathways	NA	5 time-point
Cluster1	BraA01g005160.3C	A01:2462816-2467248	-6.25634	4.62525e-81	Down	-4.06871	7.67254e-66	Down	-2.64491	7.09396e-45	Down	-5.76965	4.01111e-56	Down	-2.98538	7.05877e-37	Down	-3.61765	9.01414e-46	Down	NA	XP_009125299.1|0.0e+00|PREDICTED: homeobox-leucine zipper protein ATHB-8 [Brassica rapa]	K09338//homeobox-leucine zipper protein	GO:0044424//intracellular part;GO:0043231//intracellular membrane-bounded organelle;GO:0044464//cell part;GO:0043227//membrane-bounded organelle;GO:0005622//intracellular;GO:0005623//cell;GO:0043229//intracellular organelle;GO:0043226//organelle;GO:0005634//nucleus;GO:1901363//heterocyclic compound binding;GO:0008289//lipid binding;GO:0005488//binding;GO:0097159//organic cyclic compound binding;G…	All
Cluster1	BraA01g005170.3C	A01:2469753-2470244	-1.96771	2.99134e-07	Not-applicable	-2.86617	1.27299e-10	Down	-3.55267	1.02966e-12	Down	-2.98379	7.24203e-20	Down	-4.49033	2.32742e-27	Down	-4.91302	2.98474e-30	Down	NA	XP_009125319.1|9.1e-93|PREDICTED: lachrymatory-factor synthase-like [Brassica rapa]	NA	NA	5 time-point
Cluster1	BraA01g005360.3C	A01:2571247-2574351	-3.31857	2.0372e-27	Down	-2.86219	5.01832e-24	Down	-3.04439	2.31013e-25	Down	-3.50113	1.09832e-23	Down	-2.16993	1.10805e-14	Down	-4.1334	2.43763e-28	Down	NA	XP_018472119.1|5.4e-306|PREDICTED: proline-rich receptor-like protein kinase PERK14 [Raphanus sativus]	K04733//interleukin-1 receptor-associated kinase 4 [EC:2.7.11.1]	GO:0016021//integral component of membrane;GO:0044425//membrane part;GO:0016020//membrane;GO:0031224//intrinsic component of membrane;GO:1901363//heterocyclic compound binding;GO:0016740//transferase activity;GO:0030554//adenyl nucleotide binding;GO:0005524//ATP binding;GO:0097159//organic cyclic compound binding;GO:0003824//catalytic activity;GO:0043167//ion binding;GO:0097367//carbohydrate deri…	All
Cluster2	BraA01g005490.3C	A01:2661495-2662987	-2.6009	7.12881e-19	Down	2.15576	7.56811e-65	Up	2.1711	2.06335e-66	Up	-3.96963	3.17898e-28	Down	2.3578	2.14072e-85	Up	2.31937	6.39213e-84	Up	NA	XP_009125802.2|3.7e-242|PREDICTED: LOW QUALITY PROTEIN: E3 ubiquitin-protein ligase At1g63170 [Brassica rapa]	K13148//integrator complex subunit 11 [EC:3.1.27.-]	NA	All
Cluster1	BraA01g005600.3C	A01:2718051-2720330	-5.99098	0	Down	-8.26017	0	Down	-4.82447	0	Down	-4.46296	3.2964e-245	Down	-3.34067	4.5636e-199	Down	-8.57844	0	Down	NA	NP_567894.1|3.0e-197|choice-of-anchor C domain protein, putative (Protein of unknown function, DUF642) [Arabidopsis thaliana]	K03097//casein kinase II subunit alpha [EC:2.7.11.1]+ko04712//Circadian rhythm - plant+ko03008//Ribosome biogenesis in eukaryotes	GO:0071944//cell periphery;GO:0009505//plant-type cell wall;GO:0005618//cell wall;GO:0005623//cell;GO:0044464//cell part;GO:0030312//external encapsulating structure;	All
Cluster1	BraA01g005830.3C	A01:2805785-2808306	-2.22519	0	Down	-2.94512	0	Down	-6.41517	0	Down	-1.70376	1.251e-230	Not-applicable	-2.69119	0	Down	-4.96772	0	Down	NA	XP_009126311.1|0.0e+00|PREDICTED: coiled-coil domain-containing protein 18 [Brassica rapa]	K20283//golgin subfamily A member 4;K00826//branched-chain amino acid aminotransferase [EC:2.6.1.42]+ko00290//Valine, leucine and isoleucine biosynthesis+ko00280//Valine, leucine and isoleucine degradation+ko00770//Pantothenate and CoA biosynthesis+ko01230//Biosynthesis of amino acids+ko01100//Metabolic pathways+ko01110//Biosynthesis of secondary metabolites+ko01210//2-Oxocarboxylic acid metaboli…	NA	5 time-point
Cluster1	BraA01g006040.3C	A01:2919353-2921232	-4.37763	1.37291e-59	Down	-4.97802	4.99494e-64	Down	-3.88782	6.72884e-55	Down	-4.24085	1.21895e-48	Down	-4.27479	2.33913e-49	Down	-3.91222	7.21798e-49	Down	NA	XP_013650227.1|7.3e-282|PREDICTED: U-box domain-containing protein 14-like [Brassica napus]	K03695//ATP-dependent Clp protease ATP-binding subunit ClpB;K08332//vacuolar protein 8	GO:0043229//intracellular organelle;GO:0005737//cytoplasm;GO:0044424//intracellular part;GO:0043231//intracellular membrane-bounded organelle;GO:0044464//cell part;GO:0005623//cell;GO:0005622//intracellular;GO:0043226//organelle;GO:0043227//membrane-bounded organelle;GO:0005634//nucleus;	All
Cluster1	BraA01g006090.3C	A01:2949044-2951158	-3	0.178362	Not-applicable	-0.415037	0.776149	Not-applicable	1.80735	0.06442	Not-applicable	-7.33985	7.39324e-18	Down	-3.25239	8.30729e-12	Down	-3.63941	1.72383e-13	Down	NA	XP_018508995.1|0.0e+00|PREDICTED: pentatricopeptide repeat-containing protein At4g31850, chloroplastic-like [Brassica rapa]	K17964//leucine-rich PPR motif-containing protein, mitochondrial	NA	3 time-point
Cluster1	BraA01g006100.3C	A01:2951756-2952394	-3.9542	0.00038895	Down	-7.53916	4.87844e-05	Down	-7.53916	4.67711e-05	Down	-3.50589	1.47992e-05	Down	-3.56478	1.6464e-05	Down	-8.14975	7.01138e-08	Down	NA	XP_009126596.1|6.1e-92|PREDICTED: early nodulin-like protein 1 [Brassica rapa]	K03006//DNA-directed RNA polymerase II subunit RPB1 [EC:2.7.7.6]+ko00230//Purine metabolism+ko03020//RNA polymerase+ko01100//Metabolic pathways+ko00240//Pyrimidine metabolism	GO:0016491//oxidoreductase activity;GO:0003824//catalytic activity;GO:0009055//electron transfer activity;	All
Cluster3	BraA01g006130.3C	A01:2966565-2967891	3.29768	1.99943e-13	Up	5.65481	1.16798e-91	Up	5.08645	5.53762e-59	Up	-0.687811	0.0474777	Not-applicable	2.61624	4.37063e-48	Up	1.88764	1.18998e-20	Not-applicable	WRKY	NP_001288822.1|3.6e-178|WRKY transcription factor 18 [Brassica rapa]	K18834//WRKY transcription factor 1+ko04626//Plant-pathogen interaction;K18835//WRKY transcription factor 2+ko04626//Plant-pathogen interaction	GO:0071704//organic substance metabolic process;GO:0034645//cellular macromolecule biosynthetic process;GO:0034641//cellular nitrogen compound metabolic process;GO:0090304//nucleic acid metabolic process;GO:0006351//transcription, DNA-templated;GO:0016070//RNA metabolic process;GO:0006725//cellular aromatic compound metabolic process;GO:0010467//gene expression;GO:0008152//metabolic process;GO:00…	4 time-point
Cluster2	BraA01g006140.3C	A01:2972952-2974240	-2.21071	1.25128e-10	Down	2.65687	1.63312e-76	Up	2.39495	6.16376e-57	Up	-3.37851	1.36478e-52	Down	0.356554	0.00419148	Not-applicable	1.04245	2.43344e-24	Not-applicable	NA	XP_009126649.1|1.3e-155|PREDICTED: probable diphthine methyl ester synthase [Brassica rapa]	K00586//diphthine methyl ester synthase [EC:2.1.1.314]	GO:0080090//regulation of primary metabolic process;GO:0071704//organic substance metabolic process;GO:0050794//regulation of cellular process;GO:0032268//regulation of cellular protein metabolic process;GO:0018193//peptidyl-amino acid modification;GO:0051171//regulation of nitrogen compound metabolic process;GO:0010556//regulation of macromolecule biosynthetic process;GO:0031323//regulation of c…	4 time-point
Cluster1	BraA01g006200.3C	A01:2994307-2995791	-2.95062	0	Down	-2.88168	0	Down	-3.9357	0	Down	-1.86916	8.6301e-104	Not-applicable	-0.257325	0.000112642	Not-applicable	-2.22146	1.2522e-137	Down	NA	XP_006412567.1|8.5e-171|hypothetical protein EUTSA_v10025490mg [Eutrema salsugineum]	K13066//caffeic acid 3-O-methyltransferase [EC:2.1.1.68]+ko01100//Metabolic pathways+ko01110//Biosynthesis of secondary metabolites+ko00940//Phenylpropanoid biosynthesis	GO:0046983//protein dimerization activity;GO:0005488//binding;GO:0016740//transferase activity;GO:0003824//catalytic activity;GO:0008171//O-methyltransferase activity;GO:0005515//protein binding;GO:0008168//methyltransferase activity;GO:0016741//transferase activity, transferring one-carbon groups;	4 time-point
Cluster1	BraA01g006290.3C	A01:3031336-3033947	-5.22989	0	Down	-3.65834	4.4896e-293	Down	-2.77532	5.4409e-226	Down	-4.80457	1.0715e-268	Down	-1.66382	3.35349e-92	Not-applicable	-2.6477	5.6876e-173	Down	NA	XP_013669101.1|0.0e+00|PREDICTED: probable xyloglucan glycosyltransferase 5 [Brassica napus]	K20887//xyloglucan glycosyltransferase 4 [EC:2.4.1.-]	NA	5 time-point
Cluster1	BraA01g006370.3C	A01:3074358-3076087	-2.12312	1.17152e-64	Down	-2.70924	3.2786e-86	Down	-2.2413	1.04585e-69	Down	-2.59189	7.05746e-82	Down	-2.43701	2.07624e-77	Down	-3.1625	2.3184e-106	Down	NA	XP_013650201.1|2.1e-223|PREDICTED: cytochrome P450 71B2-like isoform X1 [Brassica napus]	K07418//cytochrome P450 family 2 subfamily J [EC:1.14.14.1]+ko00591//Linoleic acid metabolism+ko00590//Arachidonic acid metabolism+ko01100//Metabolic pathways;K20617//cytochrome P450 family 71 subfamily A;K20559//dihydrocamalexate/camalexin synthase+ko04016//MAPK signaling pathway - plant	GO:0016021//integral component of membrane;GO:0031224//intrinsic component of membrane;GO:0044425//membrane part;GO:0016020//membrane;GO:0043169//cation binding;GO:0004497//monooxygenase activity;GO:0005488//binding;GO:0048037//cofactor binding;GO:0016491//oxidoreductase activity;GO:0016705//oxidoreductase activity, acting on paired donors, with incorporation or reduction of molecular oxygen;GO:0…	All
Cluster1	BraA01g006780.3C	A01:3239211-3241441	-3.38784	2.11553e-93	Down	-3.94845	6.3908e-106	Down	-1.99022	2.59985e-52	Not-applicable	-3.61691	8.7872e-105	Down	-2.70806	1.15838e-80	Down	-4.17273	2.4876e-124	Down	NA	XP_009127355.1|7.3e-138|PREDICTED: uncharacterized protein LOC103852187 [Brassica rapa]	K14772//U3 small nucleolar RNA-associated protein 20	NA	5 time-point
Cluster1	BraA01g006810.3C	A01:3276523-3278612	-1.86101	7.9128e-204	Not-applicable	-2.97918	0	Down	-1.60532	1.3769e-166	Not-applicable	-2.03513	1.4602e-218	Down	-2.54195	8.2051e-291	Down	-2.4421	3.1367e-290	Down	NA	CDY28230.1|1.3e-271|BnaA01g06190D [Brassica napus]	K10255//acyl-lipid omega-6 desaturase (Delta-12 desaturase) [EC:1.14.19.23 1.14.19.45]	NA	4 time-point
Cluster2	BraA01g006860.3C	A01:3291825-3294116	-5.34239	7.52668e-23	Down	2.40196	1.17565e-61	Up	3.1637	6.8883e-140	Up	-3.35403	6.01583e-24	Down	2.00528	8.25929e-54	Up	2.92303	1.4722e-160	Up	NA	CDY28224.1|0.0e+00|BnaA01g06250D [Brassica napus]	K11841//ubiquitin carboxyl-terminal hydrolase 10 [EC:3.4.19.12]	GO:0019538//protein metabolic process;GO:0071704//organic substance metabolic process;GO:0016579//protein deubiquitination;GO:0009057//macromolecule catabolic process;GO:0006807//nitrogen compound metabolic process;GO:0030163//protein catabolic process;GO:0019941//modification-dependent protein catabolic process;GO:0044238//primary metabolic process;GO:0043170//macromolecule metabolic process;GO:…	All
Cluster1	BraA01g007020.3C	A01:3355342-3357637	-5.63421	6.77029e-26	Down	-3.57531	6.09817e-20	Down	-2.41181	9.28704e-14	Down	-7.71425	9.53924e-21	Down	-2.90689	2.64601e-12	Down	-2.50479	4.43308e-11	Down	NA	XP_013670367.1|0.0e+00|PREDICTED: QWRF motif-containing protein 8-like [Brassica napus]	K13172//serine/arginine repetitive matrix protein 2;K13171//serine/arginine repetitive matrix protein 1+ko03015//mRNA surveillance pathway+ko03013//RNA transport	NA	All
Cluster3	BraA01g007100.3C	A01:3387205-3387903	11.6083	0	Up	6.91289	1.59118e-32	Up	6.42626	5.39916e-23	Up	5.5815	0	Up	0.39627	0.101643	Not-applicable	0.295693	0.227471	Not-applicable	NA	XP_009127594.1|4.1e-131|PREDICTED: E3 ubiquitin-protein ligase RING1-like [Brassica rapa]	K11982//E3 ubiquitin-protein ligase RNF115/126 [EC:2.3.2.27]	NA	4 time-point
Cluster2	BraA01g007180.3C	A01:3426650-3426957	-2.72528	0.000454617	Down	2.27811	2.18529e-13	Up	2.62049	1.75571e-19	Up	-3.26336	2.29843e-06	Down	1.31383	2.86015e-05	Not-applicable	0.978023	0.00316578	Not-applicable	NA	XP_009127679.1|2.3e-35|PREDICTED: UPF0057 membrane protein At4g30650 [Brassica rapa]	NA	GO:0006950//response to stress;GO:0051704//multi-organism process;GO:0098542//defense response to other organism;GO:0009607//response to biotic stimulus;GO:0050832//defense response to fungus;GO:0043207//response to external biotic stimulus;GO:0051707//response to other organism;GO:0006952//defense response;GO:0009620//response to fungus;GO:0009605//response to external stimulus;GO:0050896//respo…	4 time-point
Cluster3	BraA01g007320.3C	A01:3498769-3500084	7.55459	6.4196e-08	Up	7.30378	1.12295e-06	Up	10.2312	6.53656e-48	Up	-1.18259	0.0593004	Not-applicable	2.92626	2.8371e-24	Up	2.11159	1.96174e-10	Up	NA	XP_009127829.1|1.3e-154|PREDICTED: tetraspanin-9 [Brassica rapa]	K17294//tetraspanin-4;K17345//tetraspanin-5;K17356//tetraspanin-13/31	GO:0006811//ion transport;GO:0051234//establishment of localization;GO:0006810//transport;GO:0051179//localization;GO:0016021//integral component of membrane;GO:0071944//cell periphery;GO:0044425//membrane part;GO:0005886//plasma membrane;GO:0044464//cell part;GO:0016020//membrane;GO:0005623//cell;GO:0031224//intrinsic component of membrane;	5 time-point
Cluster2	BraA01g007370.3C	A01:3525823-3529539	-2.31727	8.14918e-16	Down	2.56459	2.2628e-100	Up	1.98238	1.9512e-49	Not-applicable	-2.39993	2.47188e-15	Down	2.20822	1.70559e-60	Up	2.88753	4.2631e-134	Up	NA	XP_013688788.1|0.0e+00|PREDICTED: probable cyclic nucleotide-gated ion channel 17 [Brassica napus]	K05391//cyclic nucleotide gated channel, plant+ko04626//Plant-pathogen interaction	GO:0044425//membrane part;GO:0016020//membrane;GO:0031224//intrinsic component of membrane;GO:0016021//integral component of membrane;GO:0022838//substrate-specific channel activity;GO:0005216//ion channel activity;GO:0015075//ion transmembrane transporter activity;GO:0022857//transmembrane transporter activity;GO:0022803//passive transmembrane transporter activity;GO:0015267//channel activity;GO…	5 time-point
Cluster3	BraA01g007430.3C	A01:3558674-3559802	6.47531	0	Up	5.47182	2.3999e-194	Up	6.09785	0	Up	1.97538	1.8681e-65	Not-applicable	3.23858	2.0168e-272	Up	3.08639	7.481e-240	Up	NA	XP_009127934.1|1.4e-170|PREDICTED: probable xyloglucan endotransglucosylase/hydrolase protein 18 [Brassica rapa]	K08235//xyloglucan:xyloglucosyl transferase [EC:2.4.1.207]	GO:0071840//cellular component organization or biogenesis;GO:0044237//cellular metabolic process;GO:0071555//cell wall organization;GO:0010411//xyloglucan metabolic process;GO:0010383//cell wall polysaccharide metabolic process;GO:0009987//cellular process;GO:0044262//cellular carbohydrate metabolic process;GO:0044036//cell wall macromolecule metabolic process;GO:0010410//hemicellulose metabolic …	5 time-point
Cluster3	BraA01g007440.3C	A01:3566088-3567130	1.9734	0	Not-applicable	3.46699	0	Up	1.77545	0	Not-applicable	2.31603	0	Up	3.97648	0	Up	4.04654	0	Up	NA	XP_009127941.1|1.6e-166|PREDICTED: xyloglucan endotransglucosylase/hydrolase protein 24 [Brassica rapa]	K08235//xyloglucan:xyloglucosyl transferase [EC:2.4.1.207]	GO:0016043//cellular component organization;GO:0044260//cellular macromolecule metabolic process;GO:0010383//cell wall polysaccharide metabolic process;GO:0006073//cellular glucan metabolic process;GO:0010411//xyloglucan metabolic process;GO:0009987//cellular process;GO:0044262//cellular carbohydrate metabolic process;GO:0043170//macromolecule metabolic process;GO:0005976//polysaccharide metaboli…	4 time-point
Cluster1	BraA01g007520.3C	A01:3629636-3630124	-3.96253	5.15019e-11	Down	-3.96253	5.50808e-11	Down	-3.54749	3.35391e-10	Down	-5.28824	4.65698e-11	Down	-8.98868	2.28646e-12	Down	-5.40372	9.14216e-12	Down	NA	XP_009128014.1|2.0e-84|PREDICTED: uncharacterized protein At4g30180 [Brassica rapa]	NA	GO:0005488//binding;GO:0005515//protein binding;GO:0046983//protein dimerization activity;	All
Cluster2	BraA01g007560.3C	A01:3659542-3666143	-3.87447	5.58416e-10	Down	4.19162	1.1527e-179	Up	4.11422	2.2296e-168	Up	-5.70598	9.18727e-68	Down	1.53434	7.47123e-55	Not-applicable	2.27016	6.1389e-158	Up	NA	XP_009128049.1|0.0e+00|PREDICTED: uncharacterized protein LOC103852906 [Brassica rapa]	NA	NA	5 time-point
Cluster1	BraA01g007570.3C	A01:3667357-3669701	-5.08746	1.82053e-09	Down	-5.08746	1.95232e-09	Down	-2.28011	2.38598e-05	Down	-5.83289	2.49086e-06	Down	-3.24793	0.000171488	Down	-2.83289	0.000313237	Down	NA	XP_009128059.1|0.0e+00|PREDICTED: uncharacterized protein LOC103852916 [Brassica rapa]	K03029//26S proteasome regulatory subunit N10+ko03050//Proteasome	NA	All
Cluster1	BraA01g007590.3C	A01:3683196-3687325	-1.8365	0.0037566	Not-applicable	-2.8365	0.00017072	Down	-0.434403	0.418062	Not-applicable	-3.36075	5.84644e-11	Down	-2.17632	6.38828e-07	Down	-4.82018	9.38778e-15	Down	NA	XP_013686452.1|0.0e+00|PREDICTED: cadmium/zinc-transporting ATPase HMA2-like [Brassica napus]	K01534//Cd2+/Zn2+-exporting ATPase [EC:3.6.3.3 3.6.3.5]	GO:0051234//establishment of localization;GO:0030001//metal ion transport;GO:0006811//ion transport;GO:0006812//cation transport;GO:0051179//localization;GO:0006810//transport;GO:0016020//membrane;GO:0044425//membrane part;GO:0031224//intrinsic component of membrane;GO:0016021//integral component of membrane;GO:0015405//P-P-bond-hydrolysis-driven transmembrane transporter activity;GO:0017111//nuc…	4 time-point
Cluster3	BraA01g007920.3C	A01:3839296-3840858	5.18125	0	Up	4.16657	2.8678e-234	Up	2.64734	1.03689e-54	Up	2.32584	4.4179e-127	Up	0.980291	4.61372e-15	Not-applicable	0.475887	0.000590489	Not-applicable	NA	XP_009128494.1|1.2e-308|PREDICTED: putative nuclease HARBI1 [Brassica rapa]	K04733//interleukin-1 receptor-associated kinase 4 [EC:2.7.11.1];K07936//GTP-binding nuclear protein Ran+ko03013//RNA transport+ko03008//Ribosome biogenesis in eukaryotes	NA	4 time-point
Cluster1	BraA01g007960.3C	A01:3861532-3863157	-4.3516	1.6972e-100	Down	-4.40893	1.5545e-101	Down	-1.96017	1.41452e-45	Not-applicable	-5.10376	1.1653e-105	Down	-3.94849	1.65432e-91	Down	-3.13693	7.26604e-79	Down	NA	XP_009128530.1|0.0e+00|PREDICTED: probable polyamine oxidase 5 [Brassica rapa]	K12259//spermine oxidase [EC:1.5.3.16 1.5.3.-]+ko00410//beta-Alanine metabolism+ko00330//Arginine and proline metabolism	GO:0016491//oxidoreductase activity;GO:0003824//catalytic activity;	5 time-point
Cluster1	BraA01g008520.3C	A01:4191128-4191571	-5.89205	4.96164e-65	Down	-11.7249	5.11502e-72	Down	-4.07389	1.02507e-53	Down	-3.06138	1.12329e-38	Down	-2.92423	2.12002e-37	Down	-6.31125	1.01523e-64	Down	NA	XP_008223970.1|7.8e-35|PREDICTED: uncharacterized PE-PGRS family protein PE_PGRS46 [Prunus mume]	K20547//basic endochitinase B [EC:3.2.1.14]+ko04016//MAPK signaling pathway - plant+ko00520//Amino sugar and nucleotide sugar metabolism+ko01100//Metabolic pathways;K02184//formin 2	NA	All
Cluster1	BraA01g008730.3C	A01:4288032-4290370	-5.45983	0	Down	-6.35952	0	Down	-5.11727	0	Down	-4.8966	0	Down	-3.89131	0	Down	-6.73613	0	Down	NA	XP_009129278.1|2.3e-205|PREDICTED: GDSL esterase/lipase At4g28780 [Brassica rapa]	K00679//phospholipid:diacylglycerol acyltransferase [EC:2.3.1.158]+ko00561//Glycerolipid metabolism;K10691//E3 ubiquitin-protein ligase UBR4 [EC:2.3.2.27];K14209//solute carrier family 36 (proton-coupled amino acid transporter);K01188//beta-glucosidase [EC:3.2.1.21]+ko01100//Metabolic pathways+ko00500//Starch and sucrose metabolism+ko01110//Biosynthesis of secondary metabolites+ko00460//Cyanoamin…	GO:0016787//hydrolase activity;GO:0016788//hydrolase activity, acting on ester bonds;GO:0003824//catalytic activity;	All
Cluster1	BraA01g008840.3C	A01:4367991-4371571	-2.84659	4.22586e-65	Down	-3.7137	3.90373e-83	Down	-0.889946	1.38497e-13	Not-applicable	-2.96883	1.44992e-86	Down	-2.00137	7.99727e-56	Down	-3.75489	1.2857e-113	Down	NA	XP_009129414.1|1.1e-279|PREDICTED: probable tyrosine decarboxylase 2 [Brassica rapa]	K01592//tyrosine decarboxylase [EC:4.1.1.25]+ko00350//Tyrosine metabolism+ko01100//Metabolic pathways+ko00950//Isoquinoline alkaloid biosynthesis+ko01110//Biosynthesis of secondary metabolites	NA	5 time-point
Cluster2	BraA01g009000.3C	A01:4454573-4457667	-3.89885	2.92733e-40	Down	3.98811	0	Up	2.0534	4.2439e-85	Up	-9.19476	3.47727e-90	Down	0.785383	6.67183e-14	Not-applicable	2.26672	5.9963e-186	Up	NA	XP_009129583.1|0.0e+00|PREDICTED: receptor-like protein kinase 5 [Brassica rapa]	K08286//protein-serine/threonine kinase [EC:2.7.11.-]	GO:0009987//cellular process;GO:0000003//reproduction;GO:0032501//multicellular organismal process;GO:0009057//macromolecule catabolic process;GO:0048528//post-embryonic root development;GO:0061458//reproductive system development;GO:1905392//plant organ morphogenesis;GO:0003006//developmental process involved in reproduction;GO:0005975//carbohydrate metabolic process;GO:0060255//regulation of ma…	5 time-point
Cluster3	BraA01g009010.3C	A01:4459686-4460369	9.47685	0	Up	7.03114	1.726e-108	Up	4.41581	2.71494e-15	Up	10.0749	0	Up	7.61765	5.6441e-57	Up	7.96521	2.73282e-74	Up	NA	XP_013696380.1|5.3e-111|PREDICTED: uncharacterized protein LOC106400544 [Brassica napus]	K08145//MFS transporter, SP family, solute carrier family 2 (facilitated glucose transporter), member 8	GO:0031224//intrinsic component of membrane;GO:0016020//membrane;GO:0044425//membrane part;GO:0016021//integral component of membrane;	All
Cluster3	BraA01g009130.3C	A01:4550890-4551612	2.79998	1.64182e-08	Up	6.72841	1.1982e-203	Up	6.02672	2.6216e-121	Up	0.426417	0.290031	Not-applicable	3.55473	8.48964e-63	Up	3.12798	5.19612e-43	Up	AP2-EREBP	XP_009130667.1|2.0e-133|PREDICTED: ethylene-responsive transcription factor 1A-like [Brassica rapa]	K09286//EREBP-like factor	GO:0044260//cellular macromolecule metabolic process;GO:0090304//nucleic acid metabolic process;GO:0034645//cellular macromolecule biosynthetic process;GO:0006139//nucleobase-containing compound metabolic process;GO:0008152//metabolic process;GO:0044271//cellular nitrogen compound biosynthetic process;GO:0044238//primary metabolic process;GO:0006351//transcription, DNA-templated;GO:0009059//macro…	5 time-point
Cluster3	BraA01g009230.3C	A01:4613102-4615104	6.06155	1.13724e-37	Up	5.55459	6.33064e-26	Up	5.92325	4.61146e-34	Up	4.26405	1.17705e-42	Up	4.26826	7.24479e-43	Up	2.24194	8.68861e-07	Up	NA	XP_009130811.1|1.5e-116|PREDICTED: calcineurin B-like protein 1 [Brassica rapa]	K06268//serine/threonine-protein phosphatase 2B regulatory subunit	GO:0005488//binding;GO:0046872//metal ion binding;GO:0005509//calcium ion binding;GO:0043167//ion binding;GO:0043169//cation binding;	All
Cluster1	BraA01g009460.3C	A01:4768793-4769485	-7.87652	1.87006e-08	Down	-4.70659	2.87002e-07	Down	-4.70659	2.71958e-07	Down	-4.62449	6.39941e-07	Down	-3.70695	5.01661e-06	Down	-7.79442	1.71671e-08	Down	bHLH	XP_009131125.2|1.1e-123|PREDICTED: transcription factor MYC4 [Brassica rapa]	K13422//transcription factor MYC2+ko04016//MAPK signaling pathway - plant+ko04075//Plant hormone signal transduction	GO:0051171//regulation of nitrogen compound metabolic process;GO:0009889//regulation of biosynthetic process;GO:0031326//regulation of cellular biosynthetic process;GO:0006952//defense response;GO:1902680//positive regulation of RNA biosynthetic process;GO:1903508//positive regulation of nucleic acid-templated transcription;GO:2000112//regulation of cellular macromolecule biosynthetic process;GO:…	All
Cluster1	BraA01g009470.3C	A01:4774534-4775427	-3.18982	9.73769e-13	Down	-4.0199	4.67002e-15	Down	-2.29905	2.52006e-09	Down	-3.35325	9.31173e-13	Down	-2.64472	2.68796e-10	Down	-4.06695	1.91601e-15	Down	NA	XP_013723448.1|2.0e-170|PREDICTED: transcription factor MYC4 [Brassica napus]	K13422//transcription factor MYC2+ko04016//MAPK signaling pathway - plant+ko04075//Plant hormone signal transduction	GO:0071704//organic substance metabolic process;GO:0080090//regulation of primary metabolic process;GO:0010557//positive regulation of macromolecule biosynthetic process;GO:0009813//flavonoid biosynthetic process;GO:0046283//anthocyanin-containing compound metabolic process;GO:0010468//regulation of gene expression;GO:2001141//regulation of RNA biosynthetic process;GO:0006950//response to stress;…	All
Cluster1	BraA01g009480.3C	A01:4778779-4781047	-3.16262	5.45064e-22	Down	-3.39966	2.07214e-23	Down	-2.27628	8.84308e-16	Down	-3.50997	1.97579e-23	Down	-3.2755	3.27321e-22	Down	-3.79008	2.74188e-26	Down	NA	XP_009131135.1|7.0e-224|PREDICTED: probable ADP-ribosylation factor GTPase-activating protein AGD8 [Brassica rapa]	K12493//ADP-ribosylation factor GTPase-activating protein 2/3+ko04144//Endocytosis	GO:0046872//metal ion binding;GO:0030234//enzyme regulator activity;GO:0030695//GTPase regulator activity;GO:0005488//binding;GO:0008047//enzyme activator activity;GO:0060589//nucleoside-triphosphatase regulator activity;GO:0098772//molecular function regulator;GO:0043169//cation binding;GO:0043167//ion binding;GO:0005096//GTPase activator activity;	All
Cluster3	BraA01g009560.3C	A01:4833866-4836670	4.03133	1.1797e-271	Up	2.65668	1.58467e-71	Up	2.58297	3.29168e-66	Up	2.89818	5.2383e-117	Up	2.21773	2.73704e-54	Up	2.60269	2.88881e-87	Up	NA	XP_013723453.1|0.0e+00|PREDICTED: type I inositol polyphosphate 5-phosphatase 2-like [Brassica napus]	K20279//synaptojanin [EC:3.1.3.36]+ko01100//Metabolic pathways+ko04070//Phosphatidylinositol signaling system+ko00562//Inositol phosphate metabolism	GO:0006793//phosphorus metabolic process;GO:0006629//lipid metabolic process;GO:0016311//dephosphorylation;GO:0009987//cellular process;GO:0046488//phosphatidylinositol metabolic process;GO:0019637//organophosphate metabolic process;GO:0006650//glycerophospholipid metabolic process;GO:0046856//phosphatidylinositol dephosphorylation;GO:0071704//organic substance metabolic process;GO:0046839//phosp…	All
Cluster1	BraA01g009590.3C	A01:4853705-4856344	-4.03521	2.1929e-40	Down	-4.29155	2.60304e-42	Down	-2.95368	2.94795e-31	Down	-3.82876	9.63308e-34	Down	-2.96963	1.63865e-27	Down	-3.55459	4.12631e-34	Down	ARR-B	XP_009131253.1|5.1e-296|PREDICTED: two-component response regulator-like APRR2 [Brassica rapa]	K14491//two-component response regulator ARR-B family+ko04075//Plant hormone signal transduction	GO:0016070//RNA metabolic process;GO:0044271//cellular nitrogen compound biosynthetic process;GO:0097659//nucleic acid-templated transcription;GO:0031326//regulation of cellular biosynthetic process;GO:0009987//cellular process;GO:0007165//signal transduction;GO:0051252//regulation of RNA metabolic process;GO:0044238//primary metabolic process;GO:0044237//cellular metabolic process;GO:1901576//or…	All
Cluster1	BraA01g009610.3C	A01:4873909-4877108	-2.72601	0	Down	-3.06614	0	Down	-2.03259	7.1101e-263	Down	-3.23423	0	Down	-2.35773	0	Down	-2.412	0	Down	NA	XP_009131372.1|0.0e+00|PREDICTED: probable methyltransferase PMT14 [Brassica rapa]	K15449//tRNA wybutosine-synthesizing protein 1 [EC:4.1.3.44];K16302//metal transporter CNNM	GO:0016021//integral component of membrane;GO:0031224//intrinsic component of membrane;GO:0005622//intracellular;GO:0043231//intracellular membrane-bounded organelle;GO:0043226//organelle;GO:0031984//organelle subcompartment;GO:0044422//organelle part;GO:0031982//vesicle;GO:0016020//membrane;GO:0031410//cytoplasmic vesicle;GO:0044424//intracellular part;GO:0043229//intracellular organelle;GO:0043…	All
Cluster3	BraA01g009890.3C	A01:5050289-5052215	3.74843	7.5743e-172	Up	4.89323	0	Up	1.80424	1.08426e-20	Not-applicable	2.6631	3.2453e-126	Up	2.70584	3.8341e-132	Up	2.14422	2.51225e-70	Up	NA	XP_009131691.1|5.7e-36|PREDICTED: uncharacterized protein LOC103856331 [Brassica rapa]	NA	GO:0044425//membrane part;GO:0016020//membrane;GO:0016021//integral component of membrane;GO:0031224//intrinsic component of membrane;	5 time-point
Cluster1	BraA01g010070.3C	A01:5173652-5176463	-2.90238	4.65171e-98	Down	-3.27302	2.5943e-110	Down	-2.03201	4.81943e-65	Down	-2.51818	4.83713e-53	Down	-1.87048	2.32551e-37	Not-applicable	-1.57421	5.24414e-31	Not-applicable	NA	XP_013721581.1|0.0e+00|PREDICTED: protein CHUP1, chloroplastic-like [Brassica napus]	K05747//Wiskott-Aldrich syndrome protein+ko04144//Endocytosis	NA	4 time-point
Cluster1	BraA01g010170.3C	A01:5220789-5222334	-7.11634	1.37175e-38	Down	-4.72403	2.57846e-33	Down	-3.2337	1.77207e-25	Down	-5.64163	3.17228e-42	Down	-2.83428	2.89239e-26	Down	-5.75711	2.85849e-45	Down	NA	XP_009132049.1|1.6e-275|PREDICTED: uncharacterized protein LOC103856682 [Brassica rapa]	NA	NA	All
Cluster3	BraA01g010350.3C	A01:5318259-5319866	2.04564	1.60022e-18	Up	3.93613	1.8231e-128	Up	4.15785	6.7871e-156	Up	1.18625	7.23238e-14	Not-applicable	1.94897	3.34723e-45	Not-applicable	2.6203	3.8699e-105	Up	NA	XP_009132265.1|2.5e-309|PREDICTED: pentatricopeptide repeat-containing protein At4g18840 [Brassica rapa]	K03452//magnesium/proton exchanger;K19589//release factor glutamine methyltransferase [EC:2.1.1.297]	NA	4 time-point
Cluster3	BraA01g010370.3C	A01:5327748-5329002	2.91595	5.63865e-64	Up	2.80492	1.37613e-56	Up	2.65156	5.04188e-48	Up	2.2537	8.7933e-103	Up	0.717134	5.22442e-07	Not-applicable	0.99342	3.75197e-14	Not-applicable	HSF	XP_009132283.1|1.3e-227|PREDICTED: heat stress transcription factor A-4a-like [Brassica rapa]	K09419//heat shock transcription factor, other eukaryote	GO:0044424//intracellular part;GO:0043231//intracellular membrane-bounded organelle;GO:0043226//organelle;GO:0043227//membrane-bounded organelle;GO:0043229//intracellular organelle;GO:0005634//nucleus;GO:0005622//intracellular;GO:0044464//cell part;GO:0005623//cell;GO:0005488//binding;GO:1901363//heterocyclic compound binding;GO:0003676//nucleic acid binding;GO:0097159//organic cyclic compound bi…	4 time-point
Cluster2	BraA01g010530.3C	A01:5431388-5432709	-3.91908	3.70612e-27	Down	2.29886	1.23174e-77	Up	2.3847	3.74256e-86	Up	-5.59163	4.87303e-51	Down	1.54375	4.13646e-42	Not-applicable	1.54299	1.68173e-43	Not-applicable	NA	XP_009132546.1|1.8e-168|PREDICTED: uncharacterized protein LOC103857136 [Brassica rapa]	NA	GO:0031224//intrinsic component of membrane;GO:0016021//integral component of membrane;GO:0044425//membrane part;GO:0016020//membrane;	4 time-point
Cluster2	BraA01g010580.3C	A01:5453658-5456117	-0.809003	0.0343992	Not-applicable	2.3285	9.23734e-30	Up	2.80075	3.51868e-50	Up	-2.10692	1.70056e-07	Down	2.26732	8.43376e-35	Up	2.29383	6.23394e-37	Up	NA	XP_009132609.1|1.1e-224|PREDICTED: WAT1-related protein At4g19185 [Brassica rapa]	K17500//integrin-linked kinase-associated serine/threonine phosphatase 2C [EC:3.1.3.16]	NA	5 time-point
Cluster2	BraA01g010720.3C	A01:5540976-5542375	0.200403	0.587887	Not-applicable	4.99238	1.6734e-264	Up	4.33964	3.9741e-155	Up	-2.19988	3.95907e-11	Down	2.84757	2.05775e-98	Up	2.92189	3.8952e-109	Up	NA	XP_009132764.1|7.7e-139|PREDICTED: uncharacterized protein LOC103857348 [Brassica rapa]	NA	GO:0009507//chloroplast;GO:0009526//plastid envelope;GO:0016020//membrane;GO:0044425//membrane part;GO:0043227//membrane-bounded organelle;GO:0043226//organelle;GO:0031967//organelle envelope;GO:0031975//envelope;GO:0044435//plastid part;GO:0031224//intrinsic component of membrane;GO:0044434//chloroplast part;GO:0016021//integral component of membrane;GO:0005622//intracellular;GO:0043229//intrace…	5 time-point
Cluster1	BraA01g010790.3C	A01:5598610-5602528	-3.39668	2.1424e-102	Down	-4.72278	2.5799e-130	Down	-3.26906	8.8251e-99	Down	-4.15329	2.0568e-146	Down	-4.63872	1.9075e-159	Down	-3.9309	1.9353e-149	Down	NA	XP_009132824.1|0.0e+00|PREDICTED: protein NUCLEAR FUSION DEFECTIVE 4 [Brassica rapa]	K14794//ribosomal RNA-processing protein 12	GO:0044425//membrane part;GO:0016020//membrane;GO:0016021//integral component of membrane;GO:0031224//intrinsic component of membrane;	All
Cluster1	BraA01g010860.3C	A01:5630903-5632243	-5.08746	0.00762789	Not-applicable	-0.917538	0.382293	Not-applicable	1.25239	0.053334	Not-applicable	-7.01123	3.32926e-09	Down	-5.01123	5.6419e-08	Down	-2.6893	1.29306e-05	Down	NA	XP_013734245.1|6.2e-261|PREDICTED: adenylate cyclase, terminal-differentiation specific-like [Brassica napus]	K14850//ribosomal RNA-processing protein 8 [EC:2.1.1.287]	NA	3 time-point
Cluster1	BraA01g011050.3C	A01:5749060-5750850	-2.05889	2.01533e-08	Down	-2.04182	8.37989e-09	Down	2.33506	7.40038e-45	Up	-6.2531	8.70323e-45	Down	-2.16563	5.58617e-20	Down	-2.11261	2.456e-20	Down	NA	XP_009133224.1|1.5e-218|PREDICTED: chitotriosidase-1-like [Brassica rapa]	K01183//chitinase [EC:3.2.1.14]+ko00520//Amino sugar and nucleotide sugar metabolism+ko01100//Metabolic pathways	GO:0071704//organic substance metabolic process;GO:0005975//carbohydrate metabolic process;GO:0044238//primary metabolic process;GO:0008152//metabolic process;GO:0005488//binding;GO:0008061//chitin binding;GO:0097367//carbohydrate derivative binding;GO:0008144//drug binding;	All
Cluster2	BraA01g011110.3C	A01:5776626-5786059	-2.47846	2.7651e-85	Down	2.32831	0	Up	2.70446	0	Up	-2.88452	1.8298e-116	Down	2.23734	0	Up	2.83675	0	Up	NA	XP_009133278.1|0.0e+00|PREDICTED: pre-mRNA-processing-splicing factor 8A-like [Brassica rapa]	K12856//pre-mRNA-processing factor 8+ko03040//Spliceosome	GO:0008380//RNA splicing;GO:0006396//RNA processing;GO:0008152//metabolic process;GO:0006807//nitrogen compound metabolic process;GO:0090304//nucleic acid metabolic process;GO:0000375//RNA splicing, via transesterification reactions;GO:0006725//cellular aromatic compound metabolic process;GO:0016070//RNA metabolic process;GO:0044238//primary metabolic process;GO:0006139//nucleobase-containing com…	All
Cluster1	BraA01g011170.3C	A01:5825886-5826266	-9.90839	1.52166e-17	Down	-9.90839	1.58051e-17	Down	-9.90839	1.46731e-17	Down	-9.54882	8.15426e-14	Down	-3.90497	1.75757e-10	Down	-9.54882	1.23017e-14	Down	NA	XP_009133332.1|1.3e-67|PREDICTED: uncharacterized protein LOC103857837 [Brassica rapa]	NA	NA	All
Cluster1	BraA01g011300.3C	A01:5892768-5894842	-2.76211	4.47454e-64	Down	-2.37797	2.81388e-54	Down	-2.85034	1.27645e-66	Down	-3.34964	5.38413e-81	Down	-1.82418	3.31566e-41	Not-applicable	-3.82114	3.86564e-96	Down	NA	XP_009133544.1|9.3e-298|PREDICTED: galactan beta-1,4-galactosyltransferase GALS3 [Brassica rapa]	NA	GO:0031224//intrinsic component of membrane;GO:0016021//integral component of membrane;GO:0044425//membrane part;GO:0016020//membrane;	5 time-point
Cluster2	BraA01g011890.3C	A01:6188830-6189552	-2.6172	2.50137e-07	Down	2.88278	1.9879e-53	Up	3.23698	3.17428e-76	Up	-4.69717	3.2146e-26	Down	1.14758	5.87567e-12	Not-applicable	2.17681	8.52991e-59	Up	NA	XP_009134406.1|1.6e-130|PREDICTED: uncharacterized protein LOC103858741 [Brassica rapa]	K01051//pectinesterase [EC:3.1.1.11]+ko00040//Pentose and glucuronate interconversions+ko01100//Metabolic pathways;K05747//Wiskott-Aldrich syndrome protein+ko04144//Endocytosis;K01180//endo-1,3(4)-beta-glucanase [EC:3.2.1.6];K21952//CASK-interacting protein	NA	5 time-point
Cluster1	BraA01g011990.3C	A01:6242651-6244265	-2.15604	2.4339e-77	Down	-1.71557	1.30428e-57	Not-applicable	-2.61449	2.5611e-97	Down	-2.98005	6.7697e-190	Down	-3.82967	4.1098e-241	Down	-3.71363	1.44e-246	Down	NA	XP_009134561.1|3.2e-224|PREDICTED: pyruvate, phosphate dikinase regulatory protein 1, chloroplastic [Brassica rapa]	K20115//[pyruvate, phosphate dikinase]-phosphate phosphotransferase / [pyruvate, phosphate dikinase] kinase [EC:2.7.4.27 2.7.11.32]	GO:0009507//chloroplast;GO:0043227//membrane-bounded organelle;GO:0009536//plastid;GO:0044464//cell part;GO:0043229//intracellular organelle;GO:0043231//intracellular membrane-bounded organelle;GO:0043226//organelle;GO:0044444//cytoplasmic part;GO:0044424//intracellular part;GO:0005737//cytoplasm;GO:0005622//intracellular;GO:0005623//cell;GO:0016791//phosphatase activity;GO:0016740//transferase a…	5 time-point
Cluster2	BraA01g012220.3C	A01:6350295-6351082	-8.58871	3.87519e-12	Down	3.43954	3.60369e-84	Up	2.43988	3.13425e-30	Up	-6.02015	1.20249e-18	Down	2.37902	2.05924e-46	Up	1.09151	1.98803e-07	Not-applicable	NA	XP_009134834.1|8.5e-112|PREDICTED: F-box protein SKIP27 [Brassica rapa]	K03351//anaphase-promoting complex subunit 4+ko04120//Ubiquitin mediated proteolysis	NA	5 time-point
Cluster2	BraA01g012580.3C	A01:6553704-6558334	-2.96347	0.000599791	Down	4.77259	4.3999e-118	Up	4.47781	7.43006e-93	Up	-6.02237	4.1883e-16	Down	3.62059	1.2711e-144	Up	2.81368	2.35844e-67	Up	NA	XP_009135359.1|0.0e+00|PREDICTED: pentatricopeptide repeat-containing protein At4g21880, mitochondrial isoform X2 [Brassica rapa]	K17710//pentatricopeptide repeat domain-containing protein 1	NA	All
Cluster2	BraA01g012630.3C	A01:6576388-6578397	-2.6009	0.000193775	Down	2.19956	2.57459e-14	Up	3.5118	5.05688e-55	Up	-4.42403	1.69222e-20	Down	0.383329	0.0993747	Not-applicable	1.61891	4.1481e-22	Not-applicable	NA	XP_009135421.1|6.4e-302|PREDICTED: proteinaceous RNase P 3 [Brassica rapa]	K18213//proteinaceous RNase P [EC:3.1.26.5]+ko03013//RNA transport	GO:0044260//cellular macromolecule metabolic process;GO:0044237//cellular metabolic process;GO:0006397//mRNA processing;GO:0009987//cellular process;GO:0034660//ncRNA metabolic process;GO:0071704//organic substance metabolic process;GO:0006399//tRNA metabolic process;GO:0034470//ncRNA processing;GO:0008152//metabolic process;GO:0044238//primary metabolic process;GO:0001682//tRNA 5'-leader removal…	4 time-point
Cluster1	BraA01g012660.3C	A01:6596825-6597346	-2.30581	9.20997e-07	Down	-9.0607	8.05948e-14	Down	-9.0607	7.54374e-14	Down	-3.64386	0.00185728	Not-applicable	-7.22882	0.000295559	Down	-7.22882	0.000157789	Down	NA	XP_009135451.1|9.9e-98|PREDICTED: uncharacterized protein LOC103859632 [Brassica rapa]	NA	NA	5 time-point
Cluster1	BraA01g012670.3C	A01:6598184-6600578	-2.1841	2.66975e-43	Down	-6.93899	1.105e-101	Down	-6.45356	3.8353e-100	Down	-2.55695	5.03916e-33	Down	-5.77196	6.83357e-61	Down	-4.72133	3.01736e-58	Down	NA	XP_009135461.1|0.0e+00|PREDICTED: calcium-dependent protein kinase 15 [Brassica rapa]	K13412//calcium-dependent protein kinase [EC:2.7.11.1]+ko04626//Plant-pathogen interaction	GO:0005488//binding;GO:0016772//transferase activity, transferring phosphorus-containing groups;GO:0097367//carbohydrate derivative binding;GO:0008144//drug binding;GO:0140096//catalytic activity, acting on a protein;GO:0097159//organic cyclic compound binding;GO:1901363//heterocyclic compound binding;GO:0035639//purine ribonucleoside triphosphate binding;GO:0016301//kinase activity;GO:0016773//p…	All
Cluster1	BraA01g012680.3C	A01:6606556-6608294	-3.48059	0	Down	-3.26563	0	Down	-4.20112	0	Down	-0.962419	1.7576e-211	Not-applicable	-1.57009	0	Not-applicable	-3.75803	0	Down	NA	XP_009135472.1|7.0e-193|PREDICTED: peroxidase 42 [Brassica rapa]	K00430//peroxidase [EC:1.11.1.7]+ko01100//Metabolic pathways+ko01110//Biosynthesis of secondary metabolites+ko00940//Phenylpropanoid biosynthesis	GO:0006979//response to oxidative stress;GO:0051186//cofactor metabolic process;GO:0042743//hydrogen peroxide metabolic process;GO:0017144//drug metabolic process;GO:0042737//drug catabolic process;GO:0008152//metabolic process;GO:0009056//catabolic process;GO:0044237//cellular metabolic process;GO:0009987//cellular process;GO:0044248//cellular catabolic process;GO:0006950//response to stress;GO:…	4 time-point
Cluster1	BraA01g012800.3C	A01:6708916-6712629	-5.10662	2.75667e-35	Down	-3.61186	1.84606e-28	Down	-5.10662	1.37617e-36	Down	-7.09099	2.29899e-42	Down	-4.0321	2.62568e-33	Down	-3.21653	3.42419e-29	Down	NA	XP_009135627.1|0.0e+00|PREDICTED: protein STRUBBELIG-RECEPTOR FAMILY 8 [Brassica rapa]	K04730//interleukin-1 receptor-associated kinase 1 [EC:2.7.11.1];K04733//interleukin-1 receptor-associated kinase 4 [EC:2.7.11.1];K00924//kinase [EC:2.7.1.-]	GO:0044425//membrane part;GO:0031224//intrinsic component of membrane;GO:0016020//membrane;GO:0016021//integral component of membrane;GO:0043167//ion binding;GO:0016772//transferase activity, transferring phosphorus-containing groups;GO:0043168//anion binding;GO:1901363//heterocyclic compound binding;GO:0032559//adenyl ribonucleotide binding;GO:0017076//purine nucleotide binding;GO:0016740//trans…	All
Cluster1	BraA01g012880.3C	A01:6747314-6748315	-4.09992	1.0891e-138	Down	-3.97273	8.2083e-136	Down	-0.915299	2.13632e-21	Not-applicable	-5.15068	7.759e-165	Down	-2.16064	1.44885e-77	Down	-2.76405	7.0508e-108	Down	NA	XP_009135694.1|6.4e-194|PREDICTED: LOW QUALITY PROTEIN: uncharacterized protein LOC103859860 [Brassica rapa]	NA	NA	5 time-point
Cluster1	BraA01g012890.3C	A01:6753014-6756647	-2.75105	1.4077e-264	Down	-1.70798	1.1186e-146	Not-applicable	-2.42682	1.3283e-230	Down	-3.16829	8.2969e-254	Down	-2.33385	2.5959e-185	Down	-3.14275	1.5143e-267	Down	NA	XP_009135705.1|0.0e+00|PREDICTED: potassium channel AKT2/3 [Brassica rapa]	K21867//potassium channel	GO:0009725//response to hormone;GO:0065007//biological regulation;GO:0042221//response to chemical;GO:0097305//response to alcohol;GO:0009719//response to endogenous stimulus;GO:1901700//response to oxygen-containing compound;GO:0009737//response to abscisic acid;GO:0033993//response to lipid;GO:0010033//response to organic substance;GO:0050896//response to stimulus;GO:0042391//regulation of memb…	5 time-point
Cluster3	BraA01g013010.3C	A01:6819518-6820710	4.2894	3.4073e-101	Up	3.01696	8.09351e-32	Up	2.75921	1.33511e-24	Up	2.71242	3.1275e-108	Up	-0.013433	0.97177	Not-applicable	0.425363	0.0266018	Not-applicable	NA	XP_013672056.1|3.8e-109|PREDICTED: uncharacterized protein LOC106376514 isoform X2 [Brassica napus]	NA	NA	4 time-point
Cluster3	BraA01g013040.3C	A01:6829918-6832719	2.25295	2.82896e-54	Up	2.95728	2.3014e-118	Up	2.7828	9.6822e-99	Up	2.26266	1.20233e-75	Up	2.53217	1.2451e-103	Up	1.95181	2.9061e-52	Not-applicable	NA	XP_009135857.2|3.2e-298|PREDICTED: U4/U6.U5 tri-snRNP-associated protein 2-like isoform X2 [Brassica rapa]	K12847//U4/U6.U5 tri-snRNP-associated protein 2+ko03040//Spliceosome	GO:0006397//mRNA processing;GO:0044260//cellular macromolecule metabolic process;GO:0000375//RNA splicing, via transesterification reactions;GO:0034641//cellular nitrogen compound metabolic process;GO:0022613//ribonucleoprotein complex biogenesis;GO:1901360//organic cyclic compound metabolic process;GO:0070646//protein modification by small protein removal;GO:0071840//cellular component organizat…	5 time-point
Cluster2	BraA01g013160.3C	A01:6875565-6876418	-5.1472	1.5119e-19	Down	2.2365	7.85454e-44	Up	2.01519	3.06224e-33	Up	-5.51951	4.5653e-49	Down	-0.692346	7.5665e-05	Not-applicable	0.372568	0.0117803	Not-applicable	NA	XP_009135961.1|2.0e-150|PREDICTED: putative methyltransferase DDB_G0268948 [Brassica rapa]	K08869//aarF domain-containing kinase;K13459//disease resistance protein RPS2+ko04626//Plant-pathogen interaction	GO:0003824//catalytic activity;GO:0016740//transferase activity;GO:0008168//methyltransferase activity;GO:0016741//transferase activity, transferring one-carbon groups;	4 time-point
Cluster1	BraA01g013170.3C	A01:6877131-6881394	-5.38412	8.6436e-176	Down	-3.73204	4.5487e-140	Down	-2.13619	5.86086e-79	Down	-5.24457	2.1912e-127	Down	-3.09363	1.32541e-88	Down	-3.07465	2.83319e-92	Down	NA	XP_009135974.1|0.0e+00|PREDICTED: oxysterol-binding protein-related protein 2A isoform X2 [Brassica rapa]	K20456//oxysterol-binding protein 1	NA	All
Cluster3	BraA01g013250.3C	A01:6937591-6939817	2.01731	0	Up	2.49146	0	Up	1.89866	0	Not-applicable	2.73822	0	Up	2.08884	0	Up	2.19383	0	Up	NA	XP_013672082.1|2.5e-232|PREDICTED: FAM10 family protein At4g22670-like isoform X1 [Brassica napus]	K09560//suppressor of tumorigenicity protein 13	NA	5 time-point
Cluster1	BraA01g013320.3C	A01:6971621-6972835	-6.13049	1.21495e-67	Down	-5.82564	3.49718e-66	Down	-6.89603	2.30314e-69	Down	-4.30012	1.6639e-28	Down	-4.03709	7.35962e-28	Down	-5.11955	3.98763e-34	Down	NA	CDY42620.1|1.3e-156|BnaC01g00320D [Brassica napus]	K01537//Ca2+-transporting ATPase [EC:3.6.3.8];K14445//solute carrier family 13 (sodium-dependent dicarboxylate transporter), member 2/3/5	NA	All
Cluster1	BraA01g013420.3C	A01:7040632-7042146	-4.42626	5.73342e-06	Down	-3.42626	3.90389e-05	Down	-3.42626	3.73114e-05	Down	-6.43045	3.52865e-25	Down	-3.90689	6.9387e-20	Down	-3.97102	2.67982e-21	Down	NA	XP_009136202.1|2.5e-290|PREDICTED: protein DETOXIFICATION 56 [Brassica rapa]	K03327//multidrug resistance protein, MATE family	GO:0044425//membrane part;GO:0016021//integral component of membrane;GO:0016020//membrane;GO:0031224//intrinsic component of membrane;GO:0022804//active transmembrane transporter activity;GO:0015291//secondary active transmembrane transporter activity;GO:0015297//antiporter activity;GO:0015238//drug transmembrane transporter activity;GO:0005215//transporter activity;GO:0022857//transmembrane tran…	All
Cluster2	BraA01g013600.3C	A01:7150321-7160813	-2.50479	3.18705e-34	Down	1.7015	3.07867e-67	Not-applicable	1.61443	5.87101e-59	Not-applicable	-2.71049	9.74878e-26	Down	2.16323	1.75135e-87	Up	2.73094	7.7099e-174	Up	NA	XP_009136537.1|0.0e+00|PREDICTED: separase isoform X2 [Brassica rapa]	K02365//separase [EC:3.4.22.49]	NA	4 time-point
Cluster1	BraA01g013650.3C	A01:7204969-7210431	-2.86014	7.43155e-07	Down	-5.06178	5.55885e-10	Down	-7.3837	2.75549e-11	Down	-3.63559	1.18795e-08	Down	-3.63559	1.22696e-08	Down	-5.44294	3.59352e-11	Down	NA	XP_009136635.1|4.3e-243|PREDICTED: uncharacterized protein LOC103860717 isoform X2 [Brassica rapa]	NA	NA	All
Cluster1	BraA01g013740.3C	A01:7276150-7278477	-2.20797	1.85952e-09	Down	-0.408465	0.136123	Not-applicable	0.058103	0.891592	Not-applicable	-4.72403	4.76438e-52	Down	-2.49429	1.29089e-30	Down	-2.78543	2.77011e-36	Down	NA	XP_009136761.1|3.6e-177|PREDICTED: cysteine-rich receptor-like protein kinase 10 isoform X3 [Brassica rapa]	K04733//interleukin-1 receptor-associated kinase 4 [EC:2.7.11.1]	NA	4 time-point
Cluster2	BraA01g014290.3C	A01:7582739-7584844	-2.91107	4.34607e-07	Down	3.91962	1.1062e-123	Up	3.45791	2.0634e-81	Up	-5.93598	1.44754e-32	Down	-0.650581	0.00318602	Not-applicable	-0.911152	3.5544e-05	Not-applicable	NA	XP_009137236.1|1.8e-249|PREDICTED: cystine lyase CORI3-like [Brassica rapa]	K21623//L-cystine beta-lyase [EC:4.4.1.35]+ko00270//Cysteine and methionine metabolism;K00815//tyrosine aminotransferase [EC:2.6.1.5]+ko00130//Ubiquinone and other terpenoid-quinone biosynthesis+ko01230//Biosynthesis of amino acids+ko00960//Tropane, piperidine and pyridine alkaloid biosynthesis+ko00350//Tyrosine metabolism+ko01100//Metabolic pathways+ko00950//Isoquinoline alkaloid biosynthesis+ko…	GO:0006520//cellular amino acid metabolic process;GO:0008152//metabolic process;GO:0010188//response to microbial phytotoxin;GO:0044237//cellular metabolic process;GO:0071704//organic substance metabolic process;GO:1901564//organonitrogen compound metabolic process;GO:0009725//response to hormone;GO:0009737//response to abscisic acid;GO:0097305//response to alcohol;GO:0010033//response to organic…	4 time-point
Cluster1	BraA01g014470.3C	A01:7712981-7713928	-7.45943	9.75177e-09	Down	-1.70454	0.00156802	Not-applicable	-3	6.00544e-06	Down	-8.8009	2.5179e-21	Down	-2.91826	8.66972e-13	Down	-3.40858	3.09775e-15	Down	AP2-EREBP	XP_009137370.1|2.5e-179|PREDICTED: ethylene-responsive transcription factor CRF2-like [Brassica rapa]	K13434//pathogenesis-related genes transcriptional activator PTI6+ko04626//Plant-pathogen interaction	GO:1901360//organic cyclic compound metabolic process;GO:0044237//cellular metabolic process;GO:0097659//nucleic acid-templated transcription;GO:0010467//gene expression;GO:0006725//cellular aromatic compound metabolic process;GO:0043170//macromolecule metabolic process;GO:0008152//metabolic process;GO:1901576//organic substance biosynthetic process;GO:0009987//cellular process;GO:0034645//cellul…	5 time-point
Cluster1	BraA01g014480.3C	A01:7719672-7721764	-3.24462	5.71994e-10	Down	-4.59826	1.889e-12	Down	-3.59826	1.04587e-10	Down	-2.47393	3.11533e-07	Down	-2.18442	2.65118e-06	Down	-5.64386	2.94782e-13	Down	NA	XP_009137390.1|4.0e-244|PREDICTED: high mobility group B protein 6 [Brassica rapa]	K09273//upstream-binding transcription factor	GO:0005634//nucleus;GO:0044424//intracellular part;GO:0043226//organelle;GO:0044464//cell part;GO:0043231//intracellular membrane-bounded organelle;GO:0043229//intracellular organelle;GO:0005622//intracellular;GO:0043227//membrane-bounded organelle;GO:0005623//cell;GO:0003677//DNA binding;GO:0005488//binding;GO:0003676//nucleic acid binding;GO:1901363//heterocyclic compound binding;GO:0097159//or…	All
Cluster2	BraA01g014490.3C	A01:7721909-7723035	2.08746	9.71728e-05	Up	4	1.37156e-27	Up	4.52095	8.36926e-43	Up	-5.83974	1.4112e-170	Down	-2.28428	3.73977e-81	Down	-3.41828	1.1768e-129	Down	WRKY	XP_009137380.1|3.3e-184|PREDICTED: probable WRKY transcription factor 53 [Brassica rapa]	K13457//disease resistance protein RPM1+ko04626//Plant-pathogen interaction;K16225//probable WRKY transcription factor 52+ko04626//Plant-pathogen interaction;K13425//WRKY transcription factor 22+ko04626//Plant-pathogen interaction+ko04016//MAPK signaling pathway - plant	GO:0044271//cellular nitrogen compound biosynthetic process;GO:0006725//cellular aromatic compound metabolic process;GO:0006139//nucleobase-containing compound metabolic process;GO:0016070//RNA metabolic process;GO:0009987//cellular process;GO:0006807//nitrogen compound metabolic process;GO:0046483//heterocycle metabolic process;GO:0044238//primary metabolic process;GO:0009058//biosynthetic proce…	All
Cluster1	BraA01g014510.3C	A01:7731418-7734368	-1.94106	2.58389e-32	Not-applicable	-3.21713	4.68634e-57	Down	-3.58391	1.57839e-62	Down	-2.28605	1.27719e-32	Down	-3.21205	1.13529e-46	Down	-3.2363	1.33524e-49	Down	NA	XP_013738749.1|1.8e-260|PREDICTED: probable polygalacturonase [Brassica napus]	K01184//polygalacturonase [EC:3.2.1.15]+ko00040//Pentose and glucuronate interconversions+ko01100//Metabolic pathways;K01213//galacturan 1,4-alpha-galacturonidase [EC:3.2.1.67]+ko00040//Pentose and glucuronate interconversions+ko01100//Metabolic pathways	GO:0045229//external encapsulating structure organization;GO:0009987//cellular process;GO:0044238//primary metabolic process;GO:0071555//cell wall organization;GO:0016043//cellular component organization;GO:0008152//metabolic process;GO:0005975//carbohydrate metabolic process;GO:0071554//cell wall organization or biogenesis;GO:0071840//cellular component organization or biogenesis;GO:0071704//org…	5 time-point
Cluster3	BraA01g014620.3C	A01:7775041-7777386	3.6364	0	Up	3.60981	0	Up	2.75723	1.2512e-141	Up	4.77826	0	Up	2.73056	2.75141e-86	Up	4.64044	0	Up	NA	XP_009137528.1|4.6e-203|PREDICTED: UDP-glucose 4-epimerase 2 [Brassica rapa]	K01784//UDP-glucose 4-epimerase [EC:5.1.3.2]+ko00520//Amino sugar and nucleotide sugar metabolism+ko01100//Metabolic pathways+ko00052//Galactose metabolism	GO:0044281//small molecule metabolic process;GO:0009987//cellular process;GO:0005975//carbohydrate metabolic process;GO:0006012//galactose metabolic process;GO:0005996//monosaccharide metabolic process;GO:0044238//primary metabolic process;GO:0019318//hexose metabolic process;GO:0044085//cellular component biogenesis;GO:0071840//cellular component organization or biogenesis;GO:0071554//cell wall …	All
Cluster1	BraA01g014810.3C	A01:7879674-7880719	-3	0.0378986	Not-applicable	-5.80735	0.00822217	Not-applicable	-0.900464	0.376105	Not-applicable	-3.09311	0.000475168	Down	-7	1.08669e-05	Down	-4.19265	4.80167e-05	Down	NA	XP_009137681.1|2.5e-151|PREDICTED: uncharacterized protein LOC103861708 [Brassica rapa]	K02510//4-hydroxy-2-oxoheptanedioate aldolase [EC:4.1.2.52]+ko00350//Tyrosine metabolism	NA	3 time-point
Cluster1	BraA01g014860.3C	A01:7906691-7907315	-3.81615	4.0952e-109	Down	-4.78929	2.8124e-126	Down	-4.33633	7.6359e-120	Down	-3.59646	3.15432e-88	Down	-3.50316	1.87977e-87	Down	-6.31052	3.9562e-129	Down	NA	XP_009137720.1|2.5e-87|PREDICTED: uncharacterized protein LOC103861763 [Brassica rapa]	NA	NA	All
Cluster3	BraA01g015070.3C	A01:7988766-7991570	4.83861	0	Up	2.40793	0	Up	2.88717	0	Up	3.80704	0	Up	1.09362	0	Not-applicable	1.13831	0	Not-applicable	NA	XP_009137922.1|0.0e+00|PREDICTED: heat shock 70 kDa protein 6, chloroplastic [Brassica rapa]	K03283//heat shock 70kDa protein 1/2/6/8+ko03040//Spliceosome+ko04144//Endocytosis+ko04141//Protein processing in endoplasmic reticulum	GO:0009987//cellular process;GO:0006457//protein folding;GO:0036094//small molecule binding;GO:0097159//organic cyclic compound binding;GO:0032555//purine ribonucleotide binding;GO:0051082//unfolded protein binding;GO:0005515//protein binding;GO:1901265//nucleoside phosphate binding;GO:1901363//heterocyclic compound binding;GO:0043168//anion binding;GO:0032559//adenyl ribonucleotide binding;GO:00…	4 time-point
Cluster3	BraA01g015090.3C	A01:7994279-7995187	3.4867	7.06605e-26	Up	2.13993	5.38012e-07	Up	2.35364	1.36589e-08	Up	2.92652	1.1691e-26	Up	1.33765	0.000467567	Not-applicable	1.60784	4.37895e-06	Not-applicable	NA	XP_013668823.1|2.1e-126|PREDICTED: heat shock 70 kDa protein 6, chloroplastic-like [Brassica napus]	K03283//heat shock 70kDa protein 1/2/6/8+ko03040//Spliceosome+ko04144//Endocytosis+ko04141//Protein processing in endoplasmic reticulum	GO:0006457//protein folding;GO:0009987//cellular process;GO:0036094//small molecule binding;GO:0030554//adenyl nucleotide binding;GO:1901363//heterocyclic compound binding;GO:0032559//adenyl ribonucleotide binding;GO:0032555//purine ribonucleotide binding;GO:0043168//anion binding;GO:0032553//ribonucleotide binding;GO:0035639//purine ribonucleoside triphosphate binding;GO:0000166//nucleotide bind…	4 time-point
Cluster1	BraA01g015150.3C	A01:8017453-8019603	-3.40641	6.53418e-93	Down	-2.33131	4.33195e-63	Down	-1.70174	3.19791e-42	Not-applicable	-2.62772	7.3524e-75	Down	-3.00745	1.71481e-87	Down	-4.18537	5.4571e-121	Down	NA	XP_009137982.1|2.2e-197|PREDICTED: bark storage protein A-like [Brassica rapa]	K07870//mitochondrial Rho GTPase 1 [EC:3.6.5.-]	GO:0006139//nucleobase-containing compound metabolic process;GO:0034641//cellular nitrogen compound metabolic process;GO:1901564//organonitrogen compound metabolic process;GO:1901360//organic cyclic compound metabolic process;GO:0008152//metabolic process;GO:0055086//nucleobase-containing small molecule metabolic process;GO:0006807//nitrogen compound metabolic process;GO:0044281//small molecule m…	5 time-point
Cluster1	BraA01g015160.3C	A01:8020433-8023137	-2.40159	9.00905e-86	Down	-2.47406	2.55534e-89	Down	-2.74235	4.1869e-100	Down	-2.80065	3.87586e-89	Down	-2.608	3.62037e-84	Down	-3.8515	9.2333e-127	Down	NA	XP_009137991.1|9.9e-198|PREDICTED: bark storage protein A-like [Brassica rapa]	K07870//mitochondrial Rho GTPase 1 [EC:3.6.5.-]	NA	All
Cluster1	BraA01g015210.3C	A01:8058021-8061322	-2.35107	1.00789e-11	Down	-3.32193	1.989e-16	Down	-4.38082	7.46892e-20	Down	-1.17284	0.00442159	Not-applicable	-2.36923	2.38564e-06	Down	-3.9542	4.06282e-10	Down	NA	XP_009140666.1|0.0e+00|PREDICTED: uncharacterized protein LOC103864654 [Brassica rapa]	K18195//rhamnogalacturonan endolyase [EC:4.2.2.23]	GO:0044464//cell part;GO:0044437//vacuolar part;GO:0098805//whole membrane;GO:0005773//vacuole;GO:0043227//membrane-bounded organelle;GO:0098588//bounding membrane of organelle;GO:0044422//organelle part;GO:0043231//intracellular membrane-bounded organelle;GO:0005737//cytoplasm;GO:0031090//organelle membrane;GO:0044446//intracellular organelle part;GO:0016020//membrane;GO:0043229//intracellular o…	5 time-point
Cluster1	BraA01g015230.3C	A01:8069555-8076148	-0.947533	9.37668e-09	Not-applicable	-3.43296	7.41804e-44	Down	-2.45721	2.31792e-31	Down	-2.03598	3.71977e-31	Down	-2.45588	2.95504e-39	Down	-3.45588	3.82735e-58	Down	NA	XP_009138061.1|0.0e+00|PREDICTED: alpha-glucan water dikinase 2 [Brassica rapa]	K08244//alpha-glucan, water dikinase [EC:2.7.9.4]	NA	5 time-point
Cluster2	BraA01g015290.3C	A01:8107040-8110388	-4.03562	0.000117932	Down	3.08953	3.98108e-27	Up	3.76269	1.06737e-50	Up	-5.67243	0.000930441	Down	2.81139	4.53824e-13	Up	5.77311	7.0683e-164	Up	NA	XP_009138132.1|2.5e-240|PREDICTED: protein ECERIFERUM 1 [Brassica rapa]	K15400//omega-hydroxypalmitate O-feruloyl transferase [EC:2.3.1.188]+ko00073//Cutin, suberine and wax biosynthesis;K13065//shikimate O-hydroxycinnamoyltransferase [EC:2.3.1.133]+ko01100//Metabolic pathways+ko01110//Biosynthesis of secondary metabolites+ko00940//Phenylpropanoid biosynthesis+ko00941//Flavonoid biosynthesis+ko00945//Stilbenoid, diarylheptanoid and gingerol biosynthesis	NA	All
Cluster3	BraA01g015350.3C	A01:8148016-8148963	2.02134	1.08869e-11	Up	3.67149	1.07363e-63	Up	2.55113	3.10534e-21	Up	0.606767	0.0821879	Not-applicable	2.97879	1.34859e-42	Up	0.996334	0.00176373	Not-applicable	NA	XP_009138231.1|6.9e-174|PREDICTED: mitochondrial uncoupling protein 4 [Brassica rapa]	K15104//solute carrier family 25 (mitochondrial oxoglutarate transporter), member 11	GO:0051179//localization;GO:0051234//establishment of localization;GO:0006810//transport;GO:0006839//mitochondrial transport;GO:0031224//intrinsic component of membrane;GO:0044425//membrane part;GO:0005622//intracellular;GO:0005623//cell;GO:0044464//cell part;GO:0016021//integral component of membrane;GO:0016020//membrane;GO:0015318//inorganic molecular entity transmembrane transporter activity;G…	4 time-point
Cluster2	BraA01g015380.3C	A01:8166144-8172857	-1.98114	6.45186e-20	Not-applicable	2.74289	1.4789e-188	Up	2.22375	1.9357e-103	Up	-3.37504	1.65374e-28	Down	2.9386	2.2337e-190	Up	3.03647	9.2154e-216	Up	NA	XP_013692391.1|0.0e+00|PREDICTED: uncharacterized protein LOC106396526 [Brassica napus]	NA	GO:0005886//plasma membrane;GO:0071944//cell periphery;GO:0016020//membrane;GO:0005623//cell;GO:0044464//cell part;	5 time-point
Cluster1	BraA01g015420.3C	A01:8190631-8191308	-5.22668	8.03189e-20	Down	-9.3966	1.14419e-22	Down	-2.50179	1.72211e-11	Down	-7.01619	3.41394e-37	Down	-7.01619	1.39143e-37	Down	-10.1861	1.48373e-41	Down	zf-HD	XP_009138327.1|2.8e-132|PREDICTED: zinc-finger homeodomain protein 2 [Brassica rapa]	K15601//lysine-specific demethylase 3 [EC:1.14.11.-]	NA	All
Cluster1	BraA01g015530.3C	A01:8243916-8245466	-9.46557	1.43514e-43	Down	-6.46557	1.01651e-41	Down	-5.00613	1.52644e-37	Down	-6.79961	1.30978e-32	Down	-4.6621	5.4171e-29	Down	-4.36665	1.00021e-28	Down	NA	XP_003549832.1|9.5e-208|PREDICTED: probable pectate lyase 18 [Glycine max]	K01728//pectate lyase [EC:4.2.2.2]+ko00040//Pentose and glucuronate interconversions	GO:0005976//polysaccharide metabolic process;GO:0005975//carbohydrate metabolic process;GO:0016052//carbohydrate catabolic process;GO:0010393//galacturonan metabolic process;GO:0009056//catabolic process;GO:0043170//macromolecule metabolic process;GO:0017144//drug metabolic process;GO:0009987//cellular process;GO:0044248//cellular catabolic process;GO:0045490//pectin catabolic process;GO:0045488/…	All
Cluster1	BraA01g015850.3C	A01:8393040-8394124	-2.53	1.64053e-12	Down	-3.16294	1.79588e-15	Down	-3.00468	7.58059e-15	Down	-1.92892	1.07719e-07	Not-applicable	-3.45943	1.36964e-13	Down	-2.54189	7.09059e-11	Down	NA	XP_009138920.1|3.1e-151|PREDICTED: acid phosphatase 1 [Brassica rapa]	K20728//vegetative storage protein 2+ko04016//MAPK signaling pathway - plant	GO:0042578//phosphoric ester hydrolase activity;GO:0003824//catalytic activity;GO:0016791//phosphatase activity;GO:0016787//hydrolase activity;GO:0016788//hydrolase activity, acting on ester bonds;GO:0003993//acid phosphatase activity;	5 time-point
Cluster3	BraA01g015910.3C	A01:8430832-8431550	12.472	0	Up	8.89295	0	Up	8.31288	0	Up	8.85411	0	Up	5.25881	0	Up	4.99056	0	Up	NA	XP_009138970.1|3.8e-115|PREDICTED: 23.6 kDa heat shock protein, mitochondrial [Brassica rapa]	K13993//HSP20 family protein+ko04141//Protein processing in endoplasmic reticulum	GO:0010035//response to inorganic substance;GO:0046686//response to cadmium ion;GO:0010038//response to metal ion;GO:0042221//response to chemical;GO:0050896//response to stimulus;	All
Cluster3	BraA01g015940.3C	A01:8445360-8445530	3.38265	1.84798e-16	Up	2.81488	1.09654e-09	Up	3.01422	1.03268e-11	Up	3.87271	5.38355e-53	Up	1.52895	0.000162348	Not-applicable	2.01317	1.85587e-08	Up	NA	XP_009139009.1|1.8e-24|PREDICTED: uncharacterized protein LOC103863022 [Brassica rapa]	NA	NA	5 time-point
Cluster1	BraA01g016110.3C	A01:8521613-8522482	-5.97728	0.0144939	Not-applicable	-0.729352	0.525206	Not-applicable	-0.14439	0.899606	Not-applicable	-7.76818	1.76831e-07	Down	-7.76818	2.02111e-07	Down	-4.59826	9.14981e-07	Down	bHLH	XP_009139189.1|4.4e-119|PREDICTED: transcription factor bHLH126-like [Brassica rapa]	NA	GO:0005488//binding;GO:0097159//organic cyclic compound binding;GO:0003677//DNA binding;GO:0003676//nucleic acid binding;GO:0005515//protein binding;GO:0046983//protein dimerization activity;GO:1901363//heterocyclic compound binding;	3 time-point
Cluster1	BraA01g016370.3C	A01:8684544-8687190	-4.89538	4.8959e-240	Down	-4.97523	4.3076e-241	Down	-5.63234	9.4331e-256	Down	-6.11101	3.3826e-197	Down	-4.54913	1.6985e-173	Down	-5.80289	1.3183e-205	Down	NA	XP_009139376.1|1.3e-280|PREDICTED: protein DETOXIFICATION 35-like [Brassica rapa]	K03327//multidrug resistance protein, MATE family	GO:0016020//membrane;GO:0044425//membrane part;GO:0031224//intrinsic component of membrane;GO:0016021//integral component of membrane;GO:0015238//drug transmembrane transporter activity;GO:0015291//secondary active transmembrane transporter activity;GO:0005215//transporter activity;GO:0015297//antiporter activity;GO:0022804//active transmembrane transporter activity;GO:0022857//transmembrane tran…	All
Cluster3	BraA01g016530.3C	A01:8751266-8752750	5.00307	2.95859e-53	Up	6.74697	2.1834e-196	Up	8.08565	0	Up	4.94966	0	Up	5.55804	0	Up	3.36214	5.17284e-96	Up	NA	XP_009139558.1|3.0e-168|PREDICTED: probable xyloglucan endotransglucosylase/hydrolase protein 23 [Brassica rapa]	K08235//xyloglucan:xyloglucosyl transferase [EC:2.4.1.207]	GO:0045229//external encapsulating structure organization;GO:0016043//cellular component organization;GO:0006073//cellular glucan metabolic process;GO:0044262//cellular carbohydrate metabolic process;GO:0071840//cellular component organization or biogenesis;GO:0044085//cellular component biogenesis;GO:0042546//cell wall biogenesis;GO:0010410//hemicellulose metabolic process;GO:0043170//macromolec…	All
Cluster2	BraA01g016710.3C	A01:8849687-8851282	-3.90689	0.17745	Not-applicable	5.38313	8.54664e-33	Up	6.74326	8.33504e-90	Up	-6.50779	9.33434e-06	Down	2.39609	2.33246e-13	Up	4.37561	2.8813e-88	Up	NA	XP_009139739.1|2.6e-215|PREDICTED: protein CHLOROPLAST IMPORT APPARATUS 2 [Brassica rapa]	NA	GO:0044464//cell part;GO:0005623//cell;GO:0043229//intracellular organelle;GO:0044424//intracellular part;GO:0043231//intracellular membrane-bounded organelle;GO:0043226//organelle;GO:0043227//membrane-bounded organelle;GO:0005622//intracellular;GO:0005634//nucleus;	5 time-point
Cluster2	BraA01g016870.3C	A01:8966953-8969269	-1.40599	0.044831	Not-applicable	3.58042	8.92428e-41	Up	4.51287	5.60856e-91	Up	-2.97269	2.671e-09	Down	2.72636	1.76335e-50	Up	2.33474	1.64466e-33	Up	NA	XP_009139916.1|0.0e+00|PREDICTED: regulatory protein NPR2 [Brassica rapa]	K14508//regulatory protein NPR1+ko04075//Plant hormone signal transduction	NA	5 time-point
Cluster2	BraA01g016940.3C	A01:9005636-9007019	NA	NA	Not-applicable	2.32193	0.538995	Not-applicable	5.88264	0.000616232	Up	-8.14466	2.0577e-16	Down	-5.82273	5.05282e-15	Down	-3.28668	2.10571e-11	Down	HRT	XP_009144808.2|1.1e-221|PREDICTED: protein EFFECTOR OF TRANSCRIPTION [Brassica rapa]	NA	NA	4 time-point
Cluster2	BraA01g017350.3C	A01:9229812-9233391	-2.2491	1.35636e-13	Down	3.53951	2.5465e-237	Up	3.60044	2.0082e-251	Up	-3.61727	4.87213e-75	Down	1.77094	1.4918e-114	Not-applicable	2.13005	9.3168e-193	Up	NA	XP_013741833.1|0.0e+00|PREDICTED: 25S rRNA (cytosine-C(5))-methyltransferase nop2-like [Brassica napus]	K14835//25S rRNA (cytosine2870-C5)-methyltransferase [EC:2.1.1.310]	GO:0008152//metabolic process;GO:0044238//primary metabolic process;GO:0044085//cellular component biogenesis;GO:0009987//cellular process;GO:0016072//rRNA metabolic process;GO:0044260//cellular macromolecule metabolic process;GO:0071840//cellular component organization or biogenesis;GO:0046483//heterocycle metabolic process;GO:0044237//cellular metabolic process;GO:0006725//cellular aromatic com…	5 time-point
Cluster3	BraA01g017460.3C	A01:9294094-9297011	1.17976	1.4115e-211	Not-applicable	1.66982	0	Not-applicable	1.66297	0	Not-applicable	2.12533	0	Up	3.05469	0	Up	2.1409	0	Up	NA	XP_009142640.1|0.0e+00|PREDICTED: glycerophosphodiester phosphodiesterase GDPDL3 [Brassica rapa]	K01126//glycerophosphoryl diester phosphodiesterase [EC:3.1.4.46]+ko00564//Glycerophospholipid metabolism	GO:0006629//lipid metabolic process;GO:0071704//organic substance metabolic process;GO:0008152//metabolic process;GO:0044238//primary metabolic process;GO:0008081//phosphoric diester hydrolase activity;GO:0042578//phosphoric ester hydrolase activity;GO:0016788//hydrolase activity, acting on ester bonds;GO:0016787//hydrolase activity;GO:0003824//catalytic activity;	3 time-point
Cluster1	BraA01g017580.3C	A01:9364303-9366206	-3.85169	0	Down	-2.17496	0	Down	-2.35627	0	Down	-4.87725	0	Down	-2.33645	0	Down	-3.13517	0	Down	NA	XP_009142887.1|3.5e-253|PREDICTED: GDP-L-galactose phosphorylase 1 [Brassica rapa]	K14190//GDP-L-galactose phosphorylase [EC:2.7.7.69]+ko01100//Metabolic pathways+ko00053//Ascorbate and aldarate metabolism+ko01110//Biosynthesis of secondary metabolites	GO:0016758//transferase activity, transferring hexosyl groups;GO:0003824//catalytic activity;GO:0004645//phosphorylase activity;GO:0016757//transferase activity, transferring glycosyl groups;GO:0080048//GDP-D-glucose phosphorylase activity;GO:0016740//transferase activity;	All
Cluster2	BraA01g017690.3C	A01:9419284-9422085	-4.58496	0.000592517	Down	3.1964	2.33655e-20	Up	3.75043	1.14597e-33	Up	-6.85798	5.43044e-17	Down	1.21348	9.37179e-08	Not-applicable	1.90024	2.19511e-22	Not-applicable	NA	XP_018513042.1|0.0e+00|PREDICTED: pentatricopeptide repeat-containing protein At5g62370 [Brassica rapa]	K17964//leucine-rich PPR motif-containing protein, mitochondrial	NA	4 time-point
Cluster2	BraA01g017730.3C	A01:9434399-9443639	-2.27302	1.53126e-05	Down	4.84592	1.3629e-267	Up	5.25576	0	Up	-6.85798	5.55672e-85	Down	1.75673	8.89417e-90	Not-applicable	3.05939	0	Up	NA	XP_009142988.1|0.0e+00|PREDICTED: uncharacterized protein LOC103866760 isoform X1 [Brassica rapa]	K14861//nucleolar pre-ribosomal-associated protein 1	NA	5 time-point
Cluster1	BraA01g017750.3C	A01:9446730-9447626	-2.628	6.0518e-111	Down	-3.60852	6.3929e-151	Down	-0.96101	1.6697e-27	Not-applicable	-2.37997	1.0383e-116	Down	-3.24247	4.8144e-164	Down	-3.35986	1.9432e-177	Down	NA	XP_009143027.1|1.3e-174|PREDICTED: fatty acid desaturase 4, chloroplastic-like [Brassica rapa]	K20417//palmitoyl-[glycerolipid] 3-(E)-desaturase [EC:1.14.19.43]	NA	5 time-point
Cluster1	BraA01g017970.3C	A01:9544053-9545433	-3.40696	3.30802e-13	Down	-2.40696	1.469e-09	Down	-1.73859	1.01371e-06	Not-applicable	-3.85798	1.89119e-19	Down	-2.45588	4.55897e-13	Down	-2.66534	7.68999e-15	Down	NA	XP_009143234.1|5.7e-248|PREDICTED: uncharacterized protein LOC103866964 [Brassica rapa]	NA	GO:0003676//nucleic acid binding;GO:0005488//binding;GO:0097159//organic cyclic compound binding;GO:1901363//heterocyclic compound binding;	5 time-point
Cluster3	BraA01g018110.3C	A01:9642514-9652779	8.96145	4.9177e-173	Up	10.0881	0	Up	7.39232	3.86237e-57	Up	8.33092	5.57247e-56	Up	1.58496	0.317988	Not-applicable	11.2981	0	Up	NA	XP_009143365.1|0.0e+00|PREDICTED: myosin-4 [Brassica rapa]	K10357//myosin V	GO:0016459//myosin complex;GO:0032991//macromolecular complex;GO:0043228//non-membrane-bounded organelle;GO:0015629//actin cytoskeleton;GO:0043234//protein complex;GO:0043226//organelle;GO:0044464//cell part;GO:0044422//organelle part;GO:0005623//cell;GO:0044446//intracellular organelle part;GO:0043232//intracellular non-membrane-bounded organelle;GO:0005856//cytoskeleton;GO:0043229//intracellula…	5 time-point
Cluster2	BraA01g018190.3C	A01:9689819-9691407	-2.67521	4.1698e-292	Down	2.56229	0	Up	3.62113	0	Up	-2.53331	1.4175e-305	Down	3.97291	0	Up	2.61824	0	Up	NA	XP_013600792.1|3.3e-221|PREDICTED: protochlorophyllide reductase B, chloroplastic [Brassica oleracea var. oleracea]	K00218//protochlorophyllide reductase [EC:1.3.1.33]+ko00860//Porphyrin and chlorophyll metabolism+ko01100//Metabolic pathways+ko01110//Biosynthesis of secondary metabolites	GO:0016630//protochlorophyllide reductase activity;GO:0016627//oxidoreductase activity, acting on the CH-CH group of donors;GO:0003824//catalytic activity;GO:0016628//oxidoreductase activity, acting on the CH-CH group of donors, NAD or NADP as acceptor;GO:0016491//oxidoreductase activity;	All
Cluster3	BraA01g018220.3C	A01:9714156-9715483	6.42417	4.4637e-115	Up	3.79008	1.13572e-14	Up	4.05528	2.6118e-18	Up	8.45121	2.1814e-102	Up	5.41954	1.1454e-11	Up	7.02237	6.24675e-38	Up	NA	XP_009143477.1|3.7e-217|PREDICTED: CBS domain-containing protein CBSX5 [Brassica rapa]	NA	NA	All
Cluster2	BraA01g018420.3C	A01:9803064-9808120	-3.59323	5.60549e-39	Down	3.16304	0	Up	2.80735	3.899e-213	Up	-4.88387	4.1755e-158	Down	1.13628	1.7773e-65	Not-applicable	1.61399	2.5526e-159	Not-applicable	NA	XP_009143709.1|0.0e+00|PREDICTED: importin-4 [Brassica rapa]	K20221//importin-4	GO:0051179//localization;GO:0045184//establishment of protein localization;GO:0006886//intracellular protein transport;GO:0008104//protein localization;GO:0070727//cellular macromolecule localization;GO:0042886//amide transport;GO:0034613//cellular protein localization;GO:0071705//nitrogen compound transport;GO:0015031//protein transport;GO:0051641//cellular localization;GO:0046907//intracellular…	4 time-point
Cluster3	BraA01g018560.3C	A01:9895389-9896157	20.2494	0	Up	18.1805	0	Up	17.5933	0	Up	13.0224	0	Up	10.8565	0	Up	9.46068	0	Up	NA	XP_009143855.1|1.4e-123|PREDICTED: 25.3 kDa heat shock protein, chloroplastic [Brassica rapa]	K13993//HSP20 family protein+ko04141//Protein processing in endoplasmic reticulum	GO:0009889//regulation of biosynthetic process;GO:0009644//response to high light intensity;GO:0009416//response to light stimulus;GO:0000302//response to reactive oxygen species;GO:0009658//chloroplast organization;GO:0050896//response to stimulus;GO:2000112//regulation of cellular macromolecule biosynthetic process;GO:0009266//response to temperature stimulus;GO:0019222//regulation of metabolic…	All
Cluster2	BraA01g018630.3C	A01:9912414-9915099	-3.0282	4.78088e-11	Down	3.54963	2.557e-138	Up	2.64423	8.10472e-56	Up	-3.43539	1.10988e-09	Down	3.66838	5.5505e-118	Up	3.46822	1.3907e-100	Up	NA	XP_020872061.1|0.0e+00|oligopeptide transporter 6 [Arabidopsis lyrata subsp. lyrata]	NA	NA	All
Cluster1	BraA01g018690.3C	A01:9945625-9946347	-4.90689	0.177868	Not-applicable	-4.90689	0.186405	Not-applicable	-1.44746	0.481639	Not-applicable	-7.35755	3.48836e-05	Down	-4.03562	0.000354747	Down	-7.35755	1.93206e-05	Down	NA	XP_009143998.1|1.7e-109|PREDICTED: uncharacterized protein At4g00950-like [Brassica rapa]	NA	NA	3 time-point
Cluster3	BraA01g018730.3C	A01:9969177-9970166	9.21432	9.58434e-27	Up	6.97728	4.59336e-06	Up	6.61471	7.56005e-05	Up	6.7874	1.2369e-59	Up	2.40808	0.0338419	Not-applicable	2.79141	0.00533331	Not-applicable	NA	XP_009144038.1|4.6e-164|PREDICTED: protein BOBBER 2 [Brassica rapa]	K13206//coiled-coil domain-containing protein 55	NA	4 time-point
Cluster1	BraA01g018910.3C	A01:10062940-10064273	-5.04858	1.42584e-92	Down	-6.48352	2.7302e-102	Down	-2.11946	8.25873e-43	Down	-7.1703	4.9679e-168	Down	-4.07969	5.6928e-132	Down	-4.44945	7.2927e-147	Down	NA	XP_009144190.1|1.1e-173|PREDICTED: uncharacterized GPI-anchored protein At4g28100 [Brassica rapa]	K17964//leucine-rich PPR motif-containing protein, mitochondrial	GO:0031224//intrinsic component of membrane;GO:0044459//plasma membrane part;GO:0005623//cell;GO:0044464//cell part;GO:0071944//cell periphery;GO:0031226//intrinsic component of plasma membrane;GO:0031225//anchored component of membrane;GO:0046658//anchored component of plasma membrane;GO:0016020//membrane;GO:0005886//plasma membrane;GO:0044425//membrane part;	All
Cluster1	BraA01g019010.3C	A01:10102148-10103551	-4.93511	4.86496e-55	Down	-10.69	1.07863e-65	Down	-10.69	9.24272e-66	Down	-6.30537	1.12346e-66	Down	-7.82893	5.77821e-71	Down	-10.8289	5.75542e-77	Down	NA	XP_009144284.1|1.4e-154|PREDICTED: expansin-B3 [Brassica rapa]	K20628//expansin	GO:0000003//reproduction;GO:0022414//reproductive process;GO:0051704//multi-organism process;GO:0044703//multi-organism reproductive process;GO:0019953//sexual reproduction;GO:0005576//extracellular region;	All
Cluster1	BraA01g019080.3C	A01:10133200-10133727	-6.49185	0.00761623	Not-applicable	-6.49185	0.00821885	Not-applicable	-1.90689	0.109747	Not-applicable	-7.85175	2.48659e-06	Down	-4.26679	3.04272e-05	Down	-7.85175	1.1664e-06	Down	NA	XP_009144363.1|8.0e-95|PREDICTED: uncharacterized protein LOC103868021 [Brassica rapa]	NA	NA	3 time-point
Cluster1	BraA01g019100.3C	A01:10141902-10142620	-3.31342	1.87793e-06	Down	-1.70044	0.00147621	Not-applicable	-2.87732	8.49051e-06	Down	-5.43539	1.28949e-11	Down	-3.80735	1.0945e-09	Down	-4.5025	2.68579e-11	Down	NA	XP_009144391.1|6.3e-63|PREDICTED: uncharacterized protein LOC103868047 [Brassica rapa]	NA	GO:0016020//membrane;GO:0044425//membrane part;GO:0016021//integral component of membrane;GO:0031224//intrinsic component of membrane;	5 time-point
Cluster1	BraA01g019160.3C	A01:10182925-10184062	-2.94575	4.24425e-16	Down	-9.66	5.85619e-27	Down	-2.87864	1.75381e-15	Down	-2.47263	5.83126e-09	Down	-4.19348	3.74684e-14	Down	-2.23412	2.6255e-08	Down	NA	XP_018510097.1|1.7e-129|PREDICTED: palmitoyl-protein thioesterase 1-like isoform X2 [Brassica rapa]	K01074//palmitoyl-protein thioesterase [EC:3.1.2.22]+ko01100//Metabolic pathways+ko00062//Fatty acid elongation+ko01212//Fatty acid metabolism	NA	All
Cluster1	BraA01g019180.3C	A01:10192279-10194190	-3.04933	4.9342e-25	Down	-4.5025	2.54739e-33	Down	-9.89482	1.26834e-41	Down	-4.37564	4.87175e-21	Down	-4.42626	3.26665e-21	Down	-2.26784	1.31243e-12	Down	NA	XP_013671691.1|1.1e-162|PREDICTED: palmitoyl-protein thioesterase 3-like [Brassica napus]	K01074//palmitoyl-protein thioesterase [EC:3.1.2.22]+ko01100//Metabolic pathways+ko00062//Fatty acid elongation+ko01212//Fatty acid metabolism	GO:0031224//intrinsic component of membrane;GO:0016020//membrane;GO:0016021//integral component of membrane;GO:0044425//membrane part;GO:0016787//hydrolase activity;GO:0098599//palmitoyl hydrolase activity;GO:0003824//catalytic activity;	All
Cluster1	BraA01g019280.3C	A01:10319773-10321794	-2.36509	3.14967e-53	Down	-2.35755	3.35365e-53	Down	-2.17103	1.27335e-48	Down	-2.29862	1.20643e-40	Down	-2.06832	3.56166e-36	Down	-0.972998	6.8588e-13	Not-applicable	NA	XP_009144570.1|1.6e-231|PREDICTED: VAN3-binding protein [Brassica rapa]	NA	NA	5 time-point
Cluster1	BraA01g019340.3C	A01:10345480-10347110	2.41504	0.140066	Not-applicable	0	0.970681	Not-applicable	0	0.970959	Not-applicable	-3.11221	2.23179e-05	Down	-7.19967	5.32962e-08	Down	-3.74024	1.76618e-06	Down	NA	XP_009144619.1|3.0e-194|PREDICTED: L-lactate dehydrogenase B-like [Brassica rapa]	K00016//L-lactate dehydrogenase [EC:1.1.1.27]+ko00010//Glycolysis / Gluconeogenesis+ko00640//Propanoate metabolism+ko01100//Metabolic pathways+ko01110//Biosynthesis of secondary metabolites+ko00620//Pyruvate metabolism+ko00270//Cysteine and methionine metabolism	GO:0008152//metabolic process;GO:0044238//primary metabolic process;GO:0071704//organic substance metabolic process;GO:0044281//small molecule metabolic process;GO:0043436//oxoacid metabolic process;GO:0019752//carboxylic acid metabolic process;GO:0005975//carbohydrate metabolic process;GO:0044237//cellular metabolic process;GO:0006082//organic acid metabolic process;GO:0009987//cellular process;…	3 time-point
Cluster1	BraA01g019390.3C	A01:10373084-10375561	-1.50696	0.0372575	Not-applicable	-3.75489	0.00136715	Not-applicable	-3.75489	0.00131496	Not-applicable	-2.87447	0.000834015	Down	-4.04439	0.000193424	Down	-4.04439	9.21886e-05	Down	NA	XP_013639851.1|3.9e-267|PREDICTED: microtubule-associated protein 70-5 isoform X2 [Brassica oleracea var. oleracea]	K10357//myosin V;K20286//TATA element modulatory factor;K10352//myosin heavy chain;K20283//golgin subfamily A member 4	NA	3 time-point
Cluster1	BraA01g019600.3C	A01:10452877-10453272	-3.10915	3.5352e-268	Down	-4.30129	0	Down	-2.47789	3.2329e-211	Down	-2.60275	6.6076e-231	Down	-3.28821	2.2074e-297	Down	-2.94933	3.9156e-280	Down	NA	CDY42949.1|1.1e-69|BnaA01g18050D [Brassica napus]	K02184//formin 2;K04730//interleukin-1 receptor-associated kinase 1 [EC:2.7.11.1]	NA	All
Cluster1	BraA01g019740.3C	A01:10577607-10578152	-7.60733	1.23266e-05	Down	-7.60733	1.33724e-05	Down	-4.1479	0.00012276	Down	-7.36632	6.74018e-05	Down	-2.84276	0.00287071	Not-applicable	-2.974	0.00155305	Not-applicable	AP2-EREBP	XP_009145506.1|9.1e-102|PREDICTED: ethylene-responsive transcription factor ERF039-like [Brassica rapa]	K09286//EREBP-like factor	GO:0046483//heterocycle metabolic process;GO:0006351//transcription, DNA-templated;GO:0044271//cellular nitrogen compound biosynthetic process;GO:0034645//cellular macromolecule biosynthetic process;GO:0044238//primary metabolic process;GO:0016070//RNA metabolic process;GO:0034654//nucleobase-containing compound biosynthetic process;GO:0006807//nitrogen compound metabolic process;GO:0044237//cell…	4 time-point
Cluster2	BraA01g019880.3C	A01:10672756-10675461	-1.01111	5.00852e-08	Not-applicable	2.18258	4.5638e-99	Up	2.75147	3.1133e-192	Up	-2.06201	8.40524e-17	Down	2.48008	1.0491e-111	Up	2.87892	1.1052e-177	Up	NA	XP_009145625.1|0.0e+00|PREDICTED: probable pre-mRNA-splicing factor ATP-dependent RNA helicase DEAH8 [Brassica rapa]	K12813//pre-mRNA-splicing factor ATP-dependent RNA helicase DHX16 [EC:3.6.4.13]+ko03040//Spliceosome	GO:0097159//organic cyclic compound binding;GO:0043167//ion binding;GO:0017111//nucleoside-triphosphatase activity;GO:0016787//hydrolase activity;GO:0005524//ATP binding;GO:0016462//pyrophosphatase activity;GO:0043168//anion binding;GO:0004386//helicase activity;GO:1901363//heterocyclic compound binding;GO:0032553//ribonucleotide binding;GO:0016817//hydrolase activity, acting on acid anhydrides;G…	5 time-point
Cluster2	BraA01g019900.3C	A01:10687460-10691347	-2.25565	2.17907e-14	Down	2.23685	2.39868e-63	Up	2.35605	2.06327e-73	Up	-1.59172	7.78886e-09	Not-applicable	2.54162	1.73147e-82	Up	1.13505	2.66836e-11	Not-applicable	NA	XP_013641724.1|0.0e+00|PREDICTED: heat shock 70 kDa protein 17-like [Brassica napus]	K09486//hypoxia up-regulated 1+ko04141//Protein processing in endoplasmic reticulum	NA	4 time-point
Cluster1	BraA01g019960.3C	A01:10724744-10734205	-4.24793	0.00213524	Not-applicable	-3.24793	0.0134904	Not-applicable	-0.925999	0.312249	Not-applicable	-5.49185	3.42537e-07	Down	-4.49185	4.70384e-06	Down	-5.49185	1.41608e-07	Down	NA	XP_013751921.1|2.2e-149|PREDICTED: uncharacterized protein LOC106454334 [Brassica napus]	K21484//benzoate/salicylate 1-O-methyltransferase [EC:2.1.1.273 2.1.1.274];K00430//peroxidase [EC:1.11.1.7]+ko01100//Metabolic pathways+ko01110//Biosynthesis of secondary metabolites+ko00940//Phenylpropanoid biosynthesis;K01188//beta-glucosidase [EC:3.2.1.21]+ko01100//Metabolic pathways+ko00500//Starch and sucrose metabolism+ko01110//Biosynthesis of secondary metabolites+ko00460//Cyanoamino acid …	NA	3 time-point
Cluster1	BraA01g020060.3C	A01:10778767-10779039	-4.02471	1.59023e-37	Down	-6.32337	8.69985e-46	Down	-2.02471	5.05319e-19	Down	-2.11787	4.9537e-17	Down	-2.01017	4.48321e-16	Down	-4.57822	1.42165e-36	Down	NA	XP_009145770.1|3.2e-47|PREDICTED: uncharacterized protein LOC103869437 [Brassica rapa]	NA	NA	All
Cluster3	BraA01g020380.3C	A01:10954150-10954416	2.95251	6.26093e-20	Up	2.65491	1.06875e-14	Up	2.69951	2.05567e-15	Up	2.82606	4.23002e-21	Up	3.08047	6.38635e-27	Up	2.89055	6.14996e-23	Up	NA	CDY32240.1|2.2e-40|BnaA01g17440D [Brassica napus]	NA	NA	All
Cluster2	BraA01g020600.3C	A01:11095019-11099915	-2.38924	1.93611e-20	Down	2.84388	2.7247e-173	Up	3.42579	0	Up	-3.04963	1.48119e-30	Down	2.658	2.4156e-166	Up	3.33615	0	Up	NA	XP_013701330.1|0.0e+00|PREDICTED: uncharacterized protein LOC106405313 [Brassica napus]	NA	GO:0005783//endoplasmic reticulum;GO:0043229//intracellular organelle;GO:0016021//integral component of membrane;GO:0012505//endomembrane system;GO:0043231//intracellular membrane-bounded organelle;GO:0043227//membrane-bounded organelle;GO:0071944//cell periphery;GO:0005886//plasma membrane;GO:0044444//cytoplasmic part;GO:0044464//cell part;GO:0031224//intrinsic component of membrane;GO:0044425//…	All
Cluster1	BraA01g020780.3C	A01:11228987-11230426	-2.9192	1.35234e-38	Down	-3.01506	7.18436e-40	Down	-2.24113	5.68565e-29	Down	-3.955	1.36147e-84	Down	-4.90609	1.84847e-98	Down	-4.38671	7.73892e-97	Down	NA	XP_009146509.1|2.8e-250|PREDICTED: shikimate O-hydroxycinnamoyltransferase-like [Brassica rapa]	K13065//shikimate O-hydroxycinnamoyltransferase [EC:2.3.1.133]+ko01100//Metabolic pathways+ko01110//Biosynthesis of secondary metabolites+ko00940//Phenylpropanoid biosynthesis+ko00941//Flavonoid biosynthesis+ko00945//Stilbenoid, diarylheptanoid and gingerol biosynthesis	GO:0016746//transferase activity, transferring acyl groups;GO:0016747//transferase activity, transferring acyl groups other than amino-acyl groups;GO:0003824//catalytic activity;GO:0016740//transferase activity;	All
Cluster2	BraA01g021150.3C	A01:11497066-11498499	-3.39759	3.40313e-07	Down	3.13798	9.59255e-54	Up	2.87638	1.95175e-41	Up	-7.71425	1.51306e-15	Down	2.1745	2.62415e-28	Up	3.02806	2.01311e-74	Up	NA	XP_009146925.1|7.3e-276|PREDICTED: UDP-glycosyltransferase 75D1-like [Brassica rapa]	K13692//UDP-glucose:(indol-3-yl)acetate beta-D-glucosyltransferase [EC:2.4.1.121]	NA	All
Cluster2	BraA01g021220.3C	A01:11554594-11559272	-2.58496	5.74206e-10	Down	3.69338	2.7561e-165	Up	4.4801	0	Up	-6.65821	3.5783e-137	Down	1.04569	1.21428e-41	Not-applicable	1.54097	5.0318e-109	Not-applicable	NA	XP_009147284.1|0.0e+00|PREDICTED: WD repeat-containing protein 3 [Brassica rapa]	K14556//U3 small nucleolar RNA-associated protein 12+ko03008//Ribosome biogenesis in eukaryotes	GO:0043233//organelle lumen;GO:0044446//intracellular organelle part;GO:0031981//nuclear lumen;GO:0005623//cell;GO:0044464//cell part;GO:0005634//nucleus;GO:0043232//intracellular non-membrane-bounded organelle;GO:0031974//membrane-enclosed lumen;GO:0005730//nucleolus;GO:0043226//organelle;GO:0044422//organelle part;GO:0044424//intracellular part;GO:0043227//membrane-bounded organelle;GO:0043231/…	4 time-point
Cluster2	BraA01g021250.3C	A01:11583158-11584609	-3.63662	1.04164e-10	Down	3.02337	9.8036e-70	Up	2.80528	8.82656e-56	Up	-1.28894	4.848e-05	Not-applicable	1.81977	8.84954e-24	Not-applicable	2.3793	1.04067e-49	Up	NA	XP_009147295.1|3.3e-284|PREDICTED: UDP-glycosyltransferase 84A3-like [Brassica rapa]	K13068//sinapate 1-glucosyltransferase [EC:2.4.1.120]+ko00940//Phenylpropanoid biosynthesis	GO:0008152//metabolic process;GO:0003824//catalytic activity;GO:0016758//transferase activity, transferring hexosyl groups;GO:0016757//transferase activity, transferring glycosyl groups;GO:0016740//transferase activity;	4 time-point
Cluster1	BraA01g021280.3C	A01:11597456-11600067	-4.51785	4.82157e-23	Down	-2.43812	8.77446e-14	Down	-2.43812	7.96501e-14	Down	-3.44328	3.97255e-20	Down	-2.25064	2.66096e-13	Down	-1.70044	5.49077e-10	Not-applicable	NA	XP_009147318.1|1.5e-207|PREDICTED: senescence/dehydration-associated protein At3g51250 [Brassica rapa]	K19366//spartin+ko04144//Endocytosis	NA	5 time-point
Cluster1	BraA01g021300.3C	A01:11607260-11610424	-3.134	4.6874e-145	Down	-3.08357	1.3905e-143	Down	-3.86907	2.2359e-174	Down	-2.06783	1.875e-51	Down	-1.71504	1.89426e-40	Not-applicable	-1.76553	2.94696e-44	Not-applicable	NA	XP_018471765.1|0.0e+00|PREDICTED: CSC1-like protein At4g15430 isoform X1 [Raphanus sativus]	K21989//calcium permeable stress-gated cation channel	NA	4 time-point
Cluster1	BraA01g021390.3C	A01:11701014-11701307	-5.82848	2.34032e-16	Down	-3.84425	3.07959e-13	Down	-10.352	7.61266e-18	Down	-7.24338	5.93967e-45	Down	-6.27509	7.19809e-44	Down	-11.7669	6.20932e-50	Down	NA	XP_009147469.1|9.4e-53|PREDICTED: B-box domain protein 30 [Brassica rapa]	K12135//zinc finger protein CONSTANS+ko04712//Circadian rhythm - plant;K19939//Rab effector Noc2	NA	All
Cluster2	BraA01g021520.3C	A01:11790980-11795560	-1.90847	1.78377e-20	Not-applicable	1.8394	4.09033e-67	Not-applicable	2.40516	2.7523e-139	Up	-2.07529	1.47219e-20	Down	2.40869	1.8136e-125	Up	3.07321	3.5752e-265	Up	NA	CDY22939.1|0.0e+00|BnaA01g18770D [Brassica napus]	K20027//palmitoyltransferase ZDHHC1/11 [EC:2.3.1.225]	GO:0016020//membrane;GO:0005886//plasma membrane;GO:0031224//intrinsic component of membrane;GO:0005623//cell;GO:0044464//cell part;GO:0071944//cell periphery;GO:0016021//integral component of membrane;GO:0044425//membrane part;GO:0016417//S-acyltransferase activity;GO:0016409//palmitoyltransferase activity;GO:0016747//transferase activity, transferring acyl groups other than amino-acyl groups;GO…	4 time-point
Cluster1	BraA01g021840.3C	A01:12024981-12030377	-3.7866	4.41203e-25	Down	-2.30117	1.44105e-15	Down	-2.06413	7.77306e-14	Down	-2.93289	1.05714e-12	Down	-1.39232	1.70203e-05	Not-applicable	-1.22239	4.8993e-05	Not-applicable	NA	XP_009148189.1|0.0e+00|PREDICTED: protein NETWORKED 1B [Brassica rapa]	K20478//golgin subfamily B member 1	GO:0044464//cell part;GO:0005623//cell;GO:0043229//intracellular organelle;GO:0044424//intracellular part;GO:0005622//intracellular;GO:0043227//membrane-bounded organelle;GO:0043231//intracellular membrane-bounded organelle;GO:0043226//organelle;GO:0005634//nucleus;GO:0005515//protein binding;GO:0005488//binding;GO:0003779//actin binding;GO:0008092//cytoskeletal protein binding;	4 time-point
Cluster1	BraA01g021890.3C	A01:12108894-12112303	-3.62607	2.9435e-292	Down	-4.28611	0	Down	-3.57152	3.8341e-289	Down	-3.66755	9.401e-193	Down	-3.29684	2.0843e-178	Down	-4.50274	5.2454e-238	Down	NA	XP_009148323.1|2.1e-267|PREDICTED: VAN3-binding protein [Brassica rapa]	NA	GO:0044425//membrane part;GO:0016020//membrane;GO:0016021//integral component of membrane;GO:0031224//intrinsic component of membrane;	All
Cluster1	BraA01g021960.3C	A01:12169156-12169728	-7.59246	0.00112331	Not-applicable	-7.59246	0.00121888	Not-applicable	-7.59246	0.00117552	Not-applicable	-8.06609	6.7322e-05	Down	-8.06609	7.90372e-05	Down	-8.06609	3.88993e-05	Down	NA	CDY29758.1|4.4e-65|BnaA01g19080D [Brassica napus]	NA	GO:0030154//cell differentiation;GO:0090698//post-embryonic plant morphogenesis;GO:0048731//system development;GO:0009791//post-embryonic development;GO:0007275//multicellular organism development;GO:0032502//developmental process;GO:0090626//plant epidermis morphogenesis;GO:0032501//multicellular organismal process;GO:0009653//anatomical structure morphogenesis;GO:0090558//plant epidermis develo…	3 time-point
Cluster1	BraA01g022000.3C	A01:12195553-12196511	-2.82473	9.4686e-149	Down	-1.63879	5.39039e-76	Not-applicable	-1.35422	1.22898e-57	Not-applicable	-4.00905	0	Down	-5.5969	0	Down	-4.50995	0	Down	NA	XP_009148406.1|6.6e-103|PREDICTED: early light-induced protein 2, chloroplastic [Brassica rapa]	K22139//mitochondrial pyruvate carrier 2	GO:0016021//integral component of membrane;GO:0031224//intrinsic component of membrane;GO:0044425//membrane part;GO:0016020//membrane;	4 time-point
Cluster1	BraA01g022080.3C	A01:12263228-12265777	-3.58496	0.0022514	Not-applicable	-2.36257	0.00958552	Not-applicable	-1.08246	0.113465	Not-applicable	-4.42066	2.1418e-22	Down	-3.61331	7.80813e-20	Down	-4.00562	3.79914e-22	Down	NA	XP_013621114.1|0.0e+00|PREDICTED: receptor-like protein 12 [Brassica oleracea var. oleracea]	K20718//LRR receptor-like serine/threonine-protein kinase ERECTA [EC:2.7.11.1]+ko04016//MAPK signaling pathway - plant;K13428//LRR receptor-like serine/threonine-protein kinase EFR [EC:2.7.11.1]+ko04626//Plant-pathogen interaction	GO:0016021//integral component of membrane;GO:0044425//membrane part;GO:0031224//intrinsic component of membrane;GO:0016020//membrane;	3 time-point
Cluster1	BraA01g022100.3C	A01:12280289-12284542	-3.32193	0.176497	Not-applicable	0.847997	0.363851	Not-applicable	1.48543	0.0643864	Not-applicable	-7.39232	1.3656e-19	Down	-7.39232	1.10345e-19	Down	-4.39232	5.76291e-17	Down	NA	XP_013621114.1|0.0e+00|PREDICTED: receptor-like protein 12 [Brassica oleracea var. oleracea]	K19613//leucine-rich repeat protein SHOC2;K13420//LRR receptor-like serine/threonine-protein kinase FLS2 [EC:2.7.11.1]+ko04626//Plant-pathogen interaction+ko04016//MAPK signaling pathway - plant	GO:0016021//integral component of membrane;GO:0044425//membrane part;GO:0031224//intrinsic component of membrane;GO:0016020//membrane;	3 time-point
Cluster2	BraA01g022140.3C	A01:12336129-12336953	-3.58496	0.00402565	Not-applicable	4.10054	4.78123e-45	Up	3.85442	9.58837e-37	Up	-4.11151	0.000167787	Down	3.2473	6.51763e-30	Up	3.5074	6.92571e-39	Up	NA	XP_018508896.1|6.5e-152|PREDICTED: CBL-interacting serine/threonine-protein kinase 4 [Brassica rapa]	K12761//carbon catabolite-derepressing protein kinase [EC:2.7.11.1]	GO:0050789//regulation of biological process;GO:0007154//cell communication;GO:0009987//cellular process;GO:0023052//signaling;GO:0050794//regulation of cellular process;GO:0007165//signal transduction;GO:0065007//biological regulation;GO:0051716//cellular response to stimulus;GO:0050896//response to stimulus;GO:0140096//catalytic activity, acting on a protein;GO:0097367//carbohydrate derivative …	5 time-point
Cluster1	BraA01g022310.3C	A01:12478655-12479002	-3.14138	0	Down	-3.96104	0	Down	-3.77536	0	Down	-2.19273	0	Down	-4.02457	0	Down	-5.88943	0	Down	NA	CDY33268.1|3.2e-60|BnaA01g19350D [Brassica napus]	NA	GO:0006869//lipid transport;GO:0033036//macromolecule localization;GO:0010876//lipid localization;GO:0006810//transport;GO:0051234//establishment of localization;GO:0051179//localization;GO:0071702//organic substance transport;GO:0008289//lipid binding;GO:0005488//binding;	All
Cluster2	BraA01g022430.3C	A01:12534790-12536678	-2.59991	2.93524e-05	Down	1.7175	3.75417e-10	Not-applicable	2.83888	3.67858e-37	Up	-4.35755	2.67143e-05	Down	2.2839	7.22571e-13	Up	2.29828	1.62926e-13	Up	NA	XP_009149040.1|5.1e-185|PREDICTED: protein S-acyltransferase 10-like isoform X1 [Brassica rapa]	K18932//palmitoyltransferase [EC:2.3.1.225]	GO:0016021//integral component of membrane;GO:0016020//membrane;GO:0031224//intrinsic component of membrane;GO:0044425//membrane part;GO:0016747//transferase activity, transferring acyl groups other than amino-acyl groups;GO:0016409//palmitoyltransferase activity;GO:0003824//catalytic activity;GO:0016417//S-acyltransferase activity;GO:0016740//transferase activity;GO:0019707//protein-cysteine S-a…	5 time-point
Cluster1	BraA01g023190.3C	A01:13185556-13186530	-5.12928	0.0271369	Not-applicable	-5.12928	0.0290844	Not-applicable	-0.485427	0.655502	Not-applicable	-3.06158	4.42443e-11	Down	-4.90288	2.87308e-15	Down	-5.02841	2.90691e-16	Down	NA	XP_009101733.1|1.7e-188|PREDICTED: uncharacterized acetyltransferase At3g50280-like [Brassica rapa]	K19747//BAHD acyltransferase [EC:2.3.1.-]	GO:0016740//transferase activity;GO:0016747//transferase activity, transferring acyl groups other than amino-acyl groups;GO:0016746//transferase activity, transferring acyl groups;GO:0003824//catalytic activity;	3 time-point
Cluster1	BraA01g023600.3C	A01:13478655-13481221	-5.42626	0.00112253	Not-applicable	-3.42626	0.00768225	Not-applicable	1.75364	0.000301363	Not-applicable	-6.58496	1.76605e-07	Down	-6.58496	2.01995e-07	Down	-4.58496	9.14513e-07	Down	NA	XP_009152174.1|2.9e-131|PREDICTED: uncharacterized protein LOC103875406 [Brassica rapa]	K11253//histone H3;K17604//zinc finger SWIM domain-containing protein 3	NA	3 time-point
Cluster1	BraA01g023800.3C	A01:13700574-13704381	-3.52215	8.32974e-94	Down	-3.3876	1.16823e-90	Down	-4.31064	2.5566e-109	Down	-2.28996	8.07843e-29	Down	-1.39232	3.401e-15	Not-applicable	-2.6218	1.95831e-35	Down	NA	XP_009151913.1|0.0e+00|PREDICTED: probable pectinesterase/pectinesterase inhibitor 34 [Brassica rapa]	K01051//pectinesterase [EC:3.1.1.11]+ko00040//Pentose and glucuronate interconversions+ko01100//Metabolic pathways	NA	5 time-point
Cluster1	BraA01g024120.3C	A01:13957033-13959810	-3.25066	1.8746e-183	Down	-2.30668	3.1782e-127	Down	-3.22099	3.6533e-182	Down	-2.42489	2.9792e-105	Down	-1.9635	2.0168e-82	Not-applicable	-5.18555	2.59e-212	Down	NA	XP_013745025.1|2.0e-151|PREDICTED: bidirectional sugar transporter SWEET11-like [Brassica napus]	K15382//solute carrier family 50 (sugar transporter)	GO:0006810//transport;GO:0071702//organic substance transport;GO:0051234//establishment of localization;GO:0051179//localization;GO:0008643//carbohydrate transport;GO:0071944//cell periphery;GO:0005623//cell;GO:0044464//cell part;GO:0005886//plasma membrane;GO:0044425//membrane part;GO:0031224//intrinsic component of membrane;GO:0016021//integral component of membrane;GO:0016020//membrane;	5 time-point
Cluster1	BraA01g024160.3C	A01:13999927-14004702	-3.15837	4.6846e-76	Down	-4.98434	4.431e-107	Down	-3.12184	1.76193e-75	Down	-3.4221	1.8815e-60	Down	-2.94865	8.12686e-54	Down	-4.01903	8.1503e-74	Down	NA	XP_009151475.1|7.5e-281|PREDICTED: non-specific phospholipase C6-like [Brassica rapa]	K01114//phospholipase C [EC:3.1.4.3]+ko01100//Metabolic pathways+ko01110//Biosynthesis of secondary metabolites+ko00564//Glycerophospholipid metabolism+ko00565//Ether lipid metabolism+ko00562//Inositol phosphate metabolism	GO:0008152//metabolic process;GO:0016788//hydrolase activity, acting on ester bonds;GO:0003824//catalytic activity;GO:0016787//hydrolase activity;	All
Cluster1	BraA01g024310.3C	A01:14166707-14167519	-6.62936	0.000163617	Down	-6.62936	0.000177201	Down	-2.72247	0.00548585	Not-applicable	-7.37504	3.42813e-07	Down	-7.37504	3.92979e-07	Down	-3.56768	1.17613e-05	Down	NA	XP_013708769.1|3.2e-159|PREDICTED: uncharacterized protein LOC106412396 [Brassica napus]	NA	NA	5 time-point
Cluster3	BraA01g024610.3C	A01:14434312-14436487	2.61399	3.91775e-89	Up	2.21325	2.00149e-55	Up	2.14429	4.63976e-51	Up	2.78358	1.9124e-141	Up	1.94533	6.85981e-52	Not-applicable	1.48825	3.49076e-27	Not-applicable	NA	XP_009150835.1|0.0e+00|PREDICTED: anaphase-promoting complex subunit 8-like isoform X1 [Brassica rapa]	K03355//anaphase-promoting complex subunit 8+ko04120//Ubiquitin mediated proteolysis	GO:0051783//regulation of nuclear division;GO:0030071//regulation of mitotic metaphase/anaphase transition;GO:0010965//regulation of mitotic sister chromatid separation;GO:0033043//regulation of organelle organization;GO:0033045//regulation of sister chromatid segregation;GO:0010564//regulation of cell cycle process;GO:0050789//regulation of biological process;GO:0007088//regulation of mitotic nu…	4 time-point
Cluster1	BraA01g024740.3C	A01:14486646-14488195	-2.3505	3.59228e-06	Down	-1.08746	0.010279	Not-applicable	0.604733	0.0458363	Not-applicable	-4.62059	2.07619e-25	Down	-3.1817	1.23687e-18	Down	-2.15244	4.33274e-13	Down	NA	XP_009150827.1|4.9e-95|PREDICTED: two-component response regulator ARR5 [Brassica rapa]	K14492//two-component response regulator ARR-A family+ko04075//Plant hormone signal transduction	GO:0071368//cellular response to cytokinin stimulus;GO:0009639//response to red or far red light;GO:0009719//response to endogenous stimulus;GO:0007154//cell communication;GO:0050789//regulation of biological process;GO:0050896//response to stimulus;GO:0071495//cellular response to endogenous stimulus;GO:0042221//response to chemical;GO:0071310//cellular response to organic substance;GO:0009725//…	4 time-point
Cluster1	BraA01g024750.3C	A01:14504388-14506444	-3.12416	2.4295e-113	Down	-1.68988	7.10887e-55	Not-applicable	-0.99454	4.94876e-25	Not-applicable	-7.40064	0	Down	-4.64575	0	Down	-3.32978	0	Down	NA	XP_009150821.1|0.0e+00|PREDICTED: protein EDS1B [Brassica rapa]	K18875//enhanced disease susceptibility 1 protein+ko04626//Plant-pathogen interaction	NA	4 time-point
Cluster1	BraA01g026140.3C	A01:16226013-16226984	-0.579424	0.304852	Not-applicable	-0.793549	0.169989	Not-applicable	-0.793549	0.165158	Not-applicable	-5.44382	9.59543e-36	Down	-4.26548	1.13282e-31	Down	-4.60428	8.02295e-35	Down	NA	XP_009122978.1|1.4e-185|PREDICTED: probable nicotianamine synthase 4 [Brassica rapa]	K05953//nicotianamine synthase [EC:2.5.1.43]	GO:0009856//pollination;GO:1901566//organonitrogen compound biosynthetic process;GO:0048229//gametophyte development;GO:0009932//cell tip growth;GO:1901576//organic substance biosynthetic process;GO:0007275//multicellular organism development;GO:0048468//cell development;GO:0034641//cellular nitrogen compound metabolic process;GO:0009987//cellular process;GO:0010233//phloem transport;GO:0009555//…	3 time-point
Cluster1	BraA01g026830.3C	A01:17161338-17161838	-5.21698	2.07225e-72	Down	-4.70086	8.16123e-69	Down	-4.92325	4.6172e-70	Down	-5.96561	4.6688e-89	Down	-4.50416	4.04222e-79	Down	-5.01069	8.21049e-89	Down	NA	XP_013692844.1|3.4e-87|PREDICTED: uncharacterized protein LOC106396884 [Brassica napus]	NA	NA	All
Cluster1	BraA01g027430.3C	A01:17693299-17695047	-2.65069	0	Down	-3.01079	0	Down	-3.13617	0	Down	-2.63864	0	Down	-1.70641	0	Not-applicable	-3.27064	0	Down	NA	XP_009102827.1|1.1e-296|PREDICTED: glutamyl-tRNA reductase 1, chloroplastic-like [Brassica rapa]	K02492//glutamyl-tRNA reductase [EC:1.2.1.70]+ko00860//Porphyrin and chlorophyll metabolism+ko01100//Metabolic pathways+ko01110//Biosynthesis of secondary metabolites	GO:0006783//heme biosynthetic process;GO:0046148//pigment biosynthetic process;GO:0044271//cellular nitrogen compound biosynthetic process;GO:0033013//tetrapyrrole metabolic process;GO:1901576//organic substance biosynthetic process;GO:0018130//heterocycle biosynthetic process;GO:0006725//cellular aromatic compound metabolic process;GO:1901566//organonitrogen compound biosynthetic process;GO:0046…	5 time-point
Cluster1	BraA01g027470.3C	A01:17732927-17736420	-2.37011	3.6429e-298	Down	-2.96252	0	Down	-3.76956	0	Down	-3.03953	0	Down	-3.33082	0	Down	-3.34156	0	Down	NA	CDY44564.1|5.1e-288|BnaA01g21750D [Brassica napus]	K14209//solute carrier family 36 (proton-coupled amino acid transporter)	GO:0016021//integral component of membrane;GO:0031224//intrinsic component of membrane;GO:0016020//membrane;GO:0044425//membrane part;	All
Cluster1	BraA01g027550.3C	A01:17769822-17770968	-2.79355	1.53995e-27	Down	-3.91617	5.58462e-37	Down	-1.6512	7.39467e-15	Not-applicable	-3.35788	3.80872e-38	Down	-4.63992	1.34443e-48	Down	-3.48464	1.80375e-42	Down	NA	XP_009102856.1|3.6e-203|PREDICTED: two-pore potassium channel 1-like [Brassica rapa]	K05389//potassium channel subfamily K, other eukaryote	GO:0016020//membrane;GO:0031224//intrinsic component of membrane;GO:0016021//integral component of membrane;GO:0044425//membrane part;GO:0015318//inorganic molecular entity transmembrane transporter activity;GO:0008324//cation transmembrane transporter activity;GO:0005267//potassium channel activity;GO:0005215//transporter activity;GO:0015077//monovalent inorganic cation transmembrane transporter…	5 time-point
Cluster1	BraA01g027600.3C	A01:17791855-17795607	-4.30175	1.35558e-33	Down	-3.94811	1.33006e-31	Down	-5.47168	3.82485e-37	Down	-4.69349	1.91595e-20	Down	-3.52356	9.22057e-18	Down	-4.10852	6.22191e-20	Down	NA	XP_009102869.1|0.0e+00|PREDICTED: CSC1-like protein RXW8 [Brassica rapa]	K21989//calcium permeable stress-gated cation channel	GO:0044425//membrane part;GO:0016020//membrane;GO:0016021//integral component of membrane;GO:0031224//intrinsic component of membrane;	All
Cluster1	BraA01g027720.3C	A01:17920378-17924651	-1.4042	9.21083e-10	Not-applicable	-1.83371	9.21725e-14	Not-applicable	-2.14405	1.34396e-16	Down	-2.27518	4.9584e-14	Down	-2.07992	2.03648e-12	Down	-2.52572	4.21686e-16	Down	NA	XP_009103101.1|0.0e+00|PREDICTED: protein NRT1/ PTR FAMILY 4.3-like [Brassica rapa]	K14638//solute carrier family 15 (peptide/histidine transporter), member 3/4	NA	4 time-point
Cluster1	BraA01g027910.3C	A01:18135215-18136020	-3.85798	7.16367e-75	Down	-2.7598	2.08095e-55	Down	-1.30729	2.84286e-21	Not-applicable	-4.8019	3.96823e-83	Down	-2.43005	7.73271e-47	Down	-2.25991	5.22572e-45	Down	NA	XP_009103311.1|5.2e-94|PREDICTED: uncharacterized protein LOC103829391 [Brassica rapa]	NA	NA	5 time-point
Cluster1	BraA01g028330.3C	A01:18552707-18554740	-5.43741	2.10733e-23	Down	-2.97797	1.36152e-15	Down	-2.02237	1.54232e-10	Down	-5.97728	8.45988e-18	Down	-1.6796	2.56493e-06	Not-applicable	-2.39232	6.61066e-10	Down	NA	XP_013610498.1|0.0e+00|PREDICTED: dynamin-related protein 4C-like [Brassica oleracea var. oleracea]	K14754//interferon-induced GTP-binding protein Mx1	GO:0032553//ribonucleotide binding;GO:0001882//nucleoside binding;GO:0003924//GTPase activity;GO:0032549//ribonucleoside binding;GO:0003824//catalytic activity;GO:1901265//nucleoside phosphate binding;GO:0005488//binding;GO:0032550//purine ribonucleoside binding;GO:0016818//hydrolase activity, acting on acid anhydrides, in phosphorus-containing anhydrides;GO:0017111//nucleoside-triphosphatase act…	5 time-point
Cluster3	BraA01g028450.3C	A01:18637995-18639422	7.09803	2.62379e-07	Up	9.55459	2.95029e-39	Up	8.55459	1.22719e-19	Up	-2.49114	5.28212e-13	Down	-2.54005	1.15948e-13	Down	0.0586656	0.838746	Not-applicable	NA	XP_009103926.1|2.8e-189|PREDICTED: probable aldo-keto reductase 6 [Brassica rapa]	K05275//pyridoxine 4-dehydrogenase [EC:1.1.1.65]+ko00750//Vitamin B6 metabolism+ko01100//Metabolic pathways;K17744//L-galactose dehydrogenase [EC:1.1.1.316]+ko01100//Metabolic pathways+ko00053//Ascorbate and aldarate metabolism+ko01110//Biosynthesis of secondary metabolites	NA	5 time-point
Cluster1	BraA01g028620.3C	A01:18802673-18803119	-3.03497	0	Down	-3.26459	0	Down	-3.34301	0	Down	-2.66817	0	Down	-2.58859	0	Down	-4.03414	0	Down	NA	XP_009104198.1|1.7e-77|PREDICTED: ferredoxin, leaf L-A [Brassica rapa]	K02639//ferredoxin+ko00195//Photosynthesis	GO:0080167//response to karrikin;GO:0050896//response to stimulus;GO:0055114//oxidation-reduction process;GO:0006091//generation of precursor metabolites and energy;GO:0008152//metabolic process;GO:0009628//response to abiotic stimulus;GO:0044237//cellular metabolic process;GO:0022900//electron transport chain;GO:0009987//cellular process;GO:0043227//membrane-bounded organelle;GO:0009536//plastid…	All
Cluster1	BraA01g028690.3C	A01:18854043-18856368	-1.27945	2.02576e-28	Not-applicable	-2.47982	5.15988e-69	Down	-1.34099	1.12974e-30	Not-applicable	-2.39556	6.969e-122	Down	-3.16608	1.6925e-166	Down	-2.80386	3.2461e-154	Down	NA	XP_009104253.1|1.4e-241|PREDICTED: putative transferase At1g60990, chloroplastic isoform X1 [Brassica rapa]	K00605//aminomethyltransferase [EC:2.1.2.10]+ko00670//One carbon pool by folate+ko01100//Metabolic pathways+ko01110//Biosynthesis of secondary metabolites+ko00260//Glycine, serine and threonine metabolism+ko01200//Carbon metabolism+ko00630//Glyoxylate and dicarboxylate metabolism	GO:0008152//metabolic process;GO:0071840//cellular component organization or biogenesis;GO:0044249//cellular biosynthetic process;GO:0006790//sulfur compound metabolic process;GO:0009987//cellular process;GO:0022607//cellular component assembly;GO:0051188//cofactor biosynthetic process;GO:0044237//cellular metabolic process;GO:0051186//cofactor metabolic process;GO:0016226//iron-sulfur cluster as…	4 time-point
Cluster2	BraA01g028800.3C	A01:18958168-18961742	5.58496	0.000589348	Up	5.2854	0.00251393	Not-applicable	6.58496	2.71539e-07	Up	-4.58496	4.16825e-06	Down	-3.41504	2.97232e-05	Down	-2.58496	0.000195381	Down	NA	XP_009104389.1|7.5e-278|PREDICTED: serine carboxypeptidase-like 32 [Brassica rapa]	K16297//serine carboxypeptidase-like clade II [EC:3.4.16.-]	GO:0070011//peptidase activity, acting on L-amino acid peptides;GO:0008238//exopeptidase activity;GO:0017171//serine hydrolase activity;GO:0016787//hydrolase activity;GO:0004185//serine-type carboxypeptidase activity;GO:0140096//catalytic activity, acting on a protein;GO:0008233//peptidase activity;GO:0008236//serine-type peptidase activity;GO:0004180//carboxypeptidase activity;GO:0003824//cataly…	5 time-point
Cluster1	BraA01g028840.3C	A01:18985695-18986438	-3.42626	6.34581e-05	Down	-4.42626	1.14372e-05	Down	-4.42626	1.0932e-05	Down	-6.56986	0.000482801	Down	-3.56986	0.00386069	Not-applicable	-3.56986	0.00225779	Not-applicable	NA	XP_009104442.1|4.4e-139|PREDICTED: uncharacterized protein LOC103830412 [Brassica rapa]	NA	NA	4 time-point
Cluster2	BraA01g029260.3C	A01:19301534-19303072	-0.924813	0.00800672	Not-applicable	3.53051	3.5062e-111	Up	4.40049	1.4856e-239	Up	-3.09217	9.85055e-23	Down	2.40191	4.82741e-86	Up	2.79961	6.0527e-138	Up	NA	XP_009104801.1|2.1e-228|PREDICTED: 60S ribosomal protein L3-2 [Brassica rapa]	K02925//large subunit ribosomal protein L3e+ko03010//Ribosome	NA	5 time-point
Cluster2	BraA01g029270.3C	A01:19310759-19311835	-3.60666	0.00225117	Not-applicable	2.45747	1.92327e-10	Up	3.08746	1.16854e-19	Up	-7.09803	0.000250232	Down	2.53678	1.71067e-11	Up	3.0479	1.08461e-19	Up	NA	KQL29896.1|6.5e-10|hypothetical protein SETIT_020039mg, partial [Setaria italica]	K12251//N-carbamoylputrescine amidase [EC:3.5.1.53]+ko00330//Arginine and proline metabolism+ko01100//Metabolic pathways	NA	5 time-point
Cluster2	BraA01g029380.3C	A01:19401113-19403315	-5.78136	1.2335e-05	Down	4.7665	8.7032e-118	Up	4.87149	3.1618e-128	Up	-6.61471	6.27065e-52	Down	0.929611	1.0363e-12	Not-applicable	1.26589	4.04002e-26	Not-applicable	NA	XP_013751044.1|0.0e+00|PREDICTED: uncharacterized aarF domain-containing protein kinase 2-like [Brassica napus]	K08869//aarF domain-containing kinase	NA	4 time-point
Cluster3	BraA01g029970.3C	A01:20059816-20060117	2.39985	2.96525e-92	Up	3.32933	1.4097e-245	Up	3.27038	3.8674e-232	Up	1.15751	9.64215e-36	Not-applicable	1.34114	3.68578e-50	Not-applicable	2.53602	3.0928e-276	Up	NA	CDY18070.1|7.3e-34|BnaA01g23310D [Brassica napus]	NA	NA	4 time-point
Cluster1	BraA01g030100.3C	A01:20149271-20155631	-2.95981	8.81166e-54	Down	-4.60962	3.51438e-77	Down	-3.49033	3.34059e-63	Down	-4.86978	2.53692e-68	Down	-3.11235	6.59629e-50	Down	-2.95831	3.33513e-49	Down	NA	CDY18081.1|0.0e+00|BnaA01g23420D [Brassica napus]	K08869//aarF domain-containing kinase	NA	All
Cluster1	BraA01g030200.3C	A01:20253154-20254956	-5.78554	0	Down	-3.7381	0	Down	-3.1543	0	Down	-4.99537	0	Down	-4.40735	0	Down	-5.51257	0	Down	NA	XP_013606699.1|1.3e-283|PREDICTED: adenosylhomocysteinase 2 [Brassica oleracea var. oleracea]	K01251//adenosylhomocysteinase [EC:3.3.1.1]+ko01100//Metabolic pathways+ko00270//Cysteine and methionine metabolism	GO:0009164//nucleoside catabolic process;GO:0042219//cellular modified amino acid catabolic process;GO:0019752//carboxylic acid metabolic process;GO:0019510//S-adenosylhomocysteine catabolic process;GO:0042278//purine nucleoside metabolic process;GO:1901605//alpha-amino acid metabolic process;GO:0044248//cellular catabolic process;GO:0055086//nucleobase-containing small molecule metabolic process…	All
Cluster1	BraA01g030210.3C	A01:20255855-20256208	-4.18982	1.61391e-21	Down	-3.91897	1.38425e-20	Down	-2.81252	1.41038e-15	Down	-3.89193	3.0923e-30	Down	-2.34173	5.96417e-19	Down	-4.85798	8.57358e-37	Down	NA	XP_009106333.1|8.1e-59|PREDICTED: protein RALF-like 24 [Brassica rapa]	NA	NA	All
Cluster1	BraA01g030610.3C	A01:20603667-20609322	-2.94486	9.11227e-12	Down	-4.94486	3.56658e-17	Down	-2.17932	1.74467e-08	Down	-2.30933	5.81209e-07	Down	-5.83289	9.51893e-13	Down	-3.02554	5.69852e-10	Down	NA	XP_013693199.1|0.0e+00|PREDICTED: phosphate transporter PHO1 [Brassica napus]	K14514//ethylene-insensitive protein 3+ko04016//MAPK signaling pathway - plant+ko04075//Plant hormone signal transduction	GO:0044425//membrane part;GO:0016020//membrane;GO:0031224//intrinsic component of membrane;GO:0016021//integral component of membrane;	All
Cluster1	BraA01g030710.3C	A01:20693449-20694466	-7.56986	2.35323e-05	Down	-1.19482	0.0858734	Not-applicable	-1.19482	0.0834105	Not-applicable	-7.75489	4.82067e-06	Down	-3.23133	0.000303946	Down	-3.29546	0.000140753	Down	NA	XP_009108056.1|7.0e-99|PREDICTED: protein LIGHT-DEPENDENT SHORT HYPOCOTYLS 4-like [Brassica rapa]	K13413//mitogen-activated protein kinase kinase 4/5 [EC:2.7.12.2]+ko04626//Plant-pathogen interaction+ko04016//MAPK signaling pathway - plant+ko04075//Plant hormone signal transduction	GO:0090698//post-embryonic plant morphogenesis;GO:0048856//anatomical structure development;GO:0009653//anatomical structure morphogenesis;GO:0032502//developmental process;GO:0043229//intracellular organelle;GO:0005634//nucleus;GO:0043226//organelle;GO:0005622//intracellular;GO:0005623//cell;GO:0044464//cell part;GO:0044424//intracellular part;GO:0043227//membrane-bounded organelle;GO:0043231//i…	4 time-point
Cluster3	BraA01g030750.3C	A01:20721473-20724294	7.9323	0	Up	3.74985	3.037e-125	Up	3.35631	4.98154e-87	Up	6.83629	0	Up	2.53244	2.621e-71	Up	3.01517	1.0799e-122	Up	NA	XP_009108082.1|1.5e-298|PREDICTED: pre-mRNA-splicing factor SLU7-like [Brassica rapa]	K12819//pre-mRNA-processing factor SLU7+ko03040//Spliceosome	NA	All
Cluster3	BraA01g030800.3C	A01:20757712-20758344	8.5812	6.238e-108	Up	5.48471	8.15247e-12	Up	5.4075	3.27653e-11	Up	4.56386	1.1787e-78	Up	2.36923	2.61236e-10	Up	-0.552541	0.420438	Not-applicable	AP2-EREBP	XP_009108096.1|4.4e-116|PREDICTED: ethylene-responsive transcription factor 1B-like [Brassica rapa]	K14516//ethylene-responsive transcription factor 1+ko04016//MAPK signaling pathway - plant+ko04075//Plant hormone signal transduction	GO:0032870//cellular response to hormone stimulus;GO:0071310//cellular response to organic substance;GO:0009058//biosynthetic process;GO:0006807//nitrogen compound metabolic process;GO:0050896//response to stimulus;GO:0090304//nucleic acid metabolic process;GO:0009723//response to ethylene;GO:0016070//RNA metabolic process;GO:0009059//macromolecule biosynthetic process;GO:0032774//RNA biosyntheti…	5 time-point
Cluster1	BraA01g031070.3C	A01:20982815-20984147	-2.60039	8.18086e-06	Down	-3.85415	3.6353e-07	Down	-7.55459	2.68151e-09	Down	-3.64155	5.84605e-11	Down	-4.70044	9.10678e-13	Down	-8.2854	3.5397e-16	Down	NA	XP_009108247.1|1.0e-172|PREDICTED: protein WVD2-like 3 isoform X2 [Brassica rapa]	K21596//calmodulin-binding transcription activator;K16812//targeting protein for Xklp2	NA	All
Cluster3	BraA01g031260.3C	A01:21174160-21177213	5.77007	2.58775e-56	Up	6.88439	9.4647e-127	Up	6.187	1.3933e-76	Up	4.58496	4.86923e-50	Up	4.83289	7.89318e-61	Up	4.97154	2.40138e-69	Up	NA	XP_009108561.1|0.0e+00|PREDICTED: putative calcium-transporting ATPase 13, plasma membrane-type [Brassica rapa]	K01537//Ca2+-transporting ATPase [EC:3.6.3.8]	GO:0016021//integral component of membrane;GO:0031224//intrinsic component of membrane;GO:0016020//membrane;GO:0044425//membrane part;GO:0016887//ATPase activity;GO:0000166//nucleotide binding;GO:0008324//cation transmembrane transporter activity;GO:0043167//ion binding;GO:0003824//catalytic activity;GO:0032555//purine ribonucleotide binding;GO:0005388//calcium-transporting ATPase activity;GO:001…	All
Cluster2	BraA01g031510.3C	A01:21408945-21409835	-2.79909	1.76232e-05	Down	2.42588	8.46811e-20	Up	3.23742	9.71861e-46	Up	-6.3159	5.93126e-60	Down	-0.832984	3.94096e-07	Not-applicable	0.399104	0.0031611	Not-applicable	NA	XP_013751658.1|2.5e-165|PREDICTED: probable rRNA-processing protein EBP2 homolog [Brassica napus]	K14823//rRNA-processing protein EBP2	NA	4 time-point
Cluster1	BraA01g031570.3C	A01:21429268-21430181	-4.72711	2.73638e-85	Down	-7.38532	1.3031e-100	Down	-2.58442	1.26568e-51	Down	-5.74451	2.18288e-58	Down	-5.79181	3.62785e-59	Down	-5.89135	1.19626e-62	Down	NA	XP_009108785.1|2.4e-151|PREDICTED: protein MARD1-like [Brassica rapa]	NA	NA	All
Cluster1	BraA01g031780.3C	A01:21610379-21611164	-3.87869	1.59221e-13	Down	0.717857	0.00365685	Not-applicable	0.898429	0.000134504	Not-applicable	-6.52306	1.7916e-103	Down	-3.58851	1.41982e-75	Down	-3.43286	2.47154e-76	Down	NA	XP_009109099.1|1.3e-149|PREDICTED: cysteine-rich receptor-like protein kinase 10 isoform X2 [Brassica rapa]	K04733//interleukin-1 receptor-associated kinase 4 [EC:2.7.11.1]	NA	4 time-point
Cluster1	BraA01g031930.3C	A01:21713472-21714527	-7.14975	3.37765e-06	Down	-7.14975	3.65517e-06	Down	-1.65789	0.0141218	Not-applicable	-8.37504	8.15065e-14	Down	-8.37504	7.94794e-14	Down	-8.37504	1.22973e-14	Down	NA	XP_009109273.1|2.4e-159|PREDICTED: cysteine-rich repeat secretory protein 18-like [Brassica rapa]	K00128//aldehyde dehydrogenase (NAD+) [EC:1.2.1.3]+ko00410//beta-Alanine metabolism+ko00310//Lysine degradation+ko00010//Glycolysis / Gluconeogenesis+ko00380//Tryptophan metabolism+ko00330//Arginine and proline metabolism+ko00280//Valine, leucine and isoleucine degradation+ko01100//Metabolic pathways+ko00053//Ascorbate and aldarate metabolism+ko00340//Histidine metabolism+ko01110//Biosynthesis of…	GO:0016021//integral component of membrane;GO:0031224//intrinsic component of membrane;GO:0016020//membrane;GO:0044425//membrane part;	5 time-point
Cluster1	BraA01g031950.3C	A01:21756195-21756566	-2.33939	6.80298e-13	Down	-3.91055	1.3844e-20	Down	-10.6248	7.38455e-28	Down	-3.86752	1.39935e-47	Down	-5.20338	1.11442e-57	Down	-7.88988	1.10097e-68	Down	NA	XP_009109288.1|3.1e-69|PREDICTED: B-box domain protein 31 [Brassica rapa]	K19939//Rab effector Noc2;K12135//zinc finger protein CONSTANS+ko04712//Circadian rhythm - plant	GO:0005623//cell;GO:0044464//cell part;GO:0005622//intracellular;GO:0046872//metal ion binding;GO:0043167//ion binding;GO:0008270//zinc ion binding;GO:0046914//transition metal ion binding;GO:0005488//binding;GO:0043169//cation binding;	All
Cluster1	BraA01g031990.3C	A01:21786548-21788035	-7.76155	7.78268e-16	Down	-3.06111	5.49142e-10	Down	-0.146841	0.649003	Not-applicable	-6.59619	1.21138e-51	Down	-3.07263	4.2437e-33	Down	-4.46691	1.49903e-46	Down	NA	XP_013731349.1|4.8e-264|PREDICTED: UDP-glycosyltransferase 71B8-like [Brassica napus]	K08237//hydroquinone glucosyltransferase [EC:2.4.1.218];K12938//anthocyanidin 5,3-O-glucosyltransferase [EC:2.4.1.-]+ko00942//Anthocyanin biosynthesis;K03809//NAD(P)H dehydrogenase (quinone) [EC:1.6.5.2]+ko00130//Ubiquinone and other terpenoid-quinone biosynthesis+ko01110//Biosynthesis of secondary metabolites	GO:0008152//metabolic process;GO:0016740//transferase activity;GO:0016757//transferase activity, transferring glycosyl groups;GO:0003824//catalytic activity;GO:0016758//transferase activity, transferring hexosyl groups;	5 time-point
Cluster1	BraA01g032090.3C	A01:21885451-21889127	-4.96271	0	Down	-4.46206	0	Down	-3.52114	0	Down	-5.8293	0	Down	-4.61926	0	Down	-3.83199	0	Down	NA	XP_009109414.1|0.0e+00|PREDICTED: protein NRT1/ PTR FAMILY 6.4-like [Brassica rapa]	K14638//solute carrier family 15 (peptide/histidine transporter), member 3/4	GO:0016021//integral component of membrane;GO:0031224//intrinsic component of membrane;GO:0016020//membrane;GO:0044425//membrane part;GO:0005215//transporter activity;	All
Cluster2	BraA01g032240.3C	A01:22016860-22018093	2.1375	4.99979e-07	Up	3.92673	4.52613e-39	Up	-7.02237	0.000617347	Down	NA	NA	Not-applicable	NA	NA	Not-applicable	10.1189	7.88011e-31	Up	NA	XP_009110977.1|3.2e-91|PREDICTED: uncharacterized protein LOC103836468 [Brassica rapa]	NA	NA	4 time-point
Cluster1	BraA01g032270.3C	A01:22035632-22035940	-4.9023	4.12318e-08	Down	-0.408924	0.377951	Not-applicable	-3.29462	1.94419e-06	Down	-5.80367	1.53069e-15	Down	-2.21871	9.48179e-08	Down	-2.0927	1.14538e-07	Down	NA	XP_009109577.1|2.4e-51|PREDICTED: monothiol glutaredoxin-S10-like [Brassica rapa]	K03676//glutaredoxin 3	GO:0009987//cellular process;GO:0065008//regulation of biological quality;GO:0045454//cell redox homeostasis;GO:0019725//cellular homeostasis;GO:0042592//homeostatic process;GO:0065007//biological regulation;GO:0050794//regulation of cellular process;GO:0050789//regulation of biological process;GO:0005623//cell;GO:0009055//electron transfer activity;GO:0003824//catalytic activity;GO:0015036//disu…	5 time-point
Cluster1	BraA01g032380.3C	A01:22148490-22150179	-5.57154	4.94887e-13	Down	-8.74147	2.17568e-14	Down	-3.98658	5.16025e-11	Down	-8.40514	1.65401e-11	Down	-8.40514	1.71941e-11	Down	-5.40514	7.12344e-11	Down	NA	XP_009109690.1|4.1e-120|PREDICTED: glycolipid transfer protein 3-like [Brassica rapa]	K08051//pleckstrin homology domain containing family A member 8	GO:0005737//cytoplasm;GO:0005623//cell;GO:0044424//intracellular part;GO:0005622//intracellular;GO:0044464//cell part;GO:0005319//lipid transporter activity;GO:0005215//transporter activity;GO:0120013//intermembrane lipid transfer activity;	All
Cluster2	BraA01g032470.3C	A01:22192883-22198743	-1.34645	0.000483515	Not-applicable	3.2055	2.94861e-85	Up	2.86189	2.50968e-60	Up	-3.57154	9.54451e-13	Down	2.64008	2.63134e-56	Up	2.70562	3.22805e-62	Up	NA	CDY37311.1|0.0e+00|BnaA01g25310D [Brassica napus]	K01537//Ca2+-transporting ATPase [EC:3.6.3.8]	NA	5 time-point
Cluster2	BraA01g032820.3C	A01:22376850-22378173	-4.25529	1.19937e-53	Down	3.43277	0	Up	2.68885	1.3048e-227	Up	-6.62936	4.95917e-28	Down	2.94964	6.387e-130	Up	4.05364	0	Up	NA	CDY60388.1|4.6e-168|BnaA01g36810D [Brassica napus]	K13420//LRR receptor-like serine/threonine-protein kinase FLS2 [EC:2.7.11.1]+ko04626//Plant-pathogen interaction+ko04016//MAPK signaling pathway - plant	NA	All
Cluster1	BraA01g032880.3C	A01:22416253-22419203	-4.32193	0.0144521	Not-applicable	-2	0.0694268	Not-applicable	-4.32193	0.015095	Not-applicable	-2.75489	9.90256e-06	Down	-6.33985	3.67478e-09	Down	-6.33985	1.02108e-09	Down	NA	XP_009110219.1|0.0e+00|PREDICTED: 65-kDa microtubule-associated protein 3 [Brassica rapa]	K16732//protein regulator of cytokinesis 1	NA	3 time-point
Cluster1	BraA01g032990.3C	A01:22508165-22508803	-0.961526	0.558312	Not-applicable	-0.887525	0.565436	Not-applicable	3.05264	1.82548e-06	Up	-9.58308	3.22026e-24	Down	-9.58308	2.2088e-24	Down	-4.8282	1.22318e-21	Down	NA	XP_009110337.1|3.0e-120|PREDICTED: protein NDR1-like [Brassica rapa]	NA	GO:0044425//membrane part;GO:0031224//intrinsic component of membrane;GO:0016020//membrane;GO:0016021//integral component of membrane;	4 time-point
Cluster1	BraA01g033010.3C	A01:22517197-22517868	-2.13317	4.14299e-06	Down	-3.43482	2.02812e-09	Down	-1.51236	0.000257137	Not-applicable	-4.00429	6.70838e-08	Down	-3.00429	2.00957e-06	Down	-5.07468	2.14444e-09	Down	NA	XP_009110362.1|4.5e-107|PREDICTED: early nodulin-like protein 3 [Brassica rapa]	K03006//DNA-directed RNA polymerase II subunit RPB1 [EC:2.7.7.6]+ko00230//Purine metabolism+ko03020//RNA polymerase+ko01100//Metabolic pathways+ko00240//Pyrimidine metabolism	GO:0003824//catalytic activity;GO:0009055//electron transfer activity;GO:0016491//oxidoreductase activity;	5 time-point
Cluster3	BraA01g033070.3C	A01:22562980-22564792	3.71911	0	Up	3.792	0	Up	4.24091	0	Up	3.52337	0	Up	2.59485	4.242e-277	Up	3.44203	0	Up	NA	XP_009124488.1|4.2e-226|PREDICTED: probable inactive serine/threonine-protein kinase fnkC [Brassica rapa]	K10523//speckle-type POZ protein	NA	All
Cluster1	BraA01g033080.3C	A01:22565552-22567132	-2.78535	1.6849e-113	Down	-5.14111	1.6992e-182	Down	-1.89576	1.46916e-71	Not-applicable	-2.89014	7.7011e-229	Down	-4.09649	0	Down	-5.92054	0	Down	NA	XP_009124487.1|1.5e-201|PREDICTED: probable inactive serine/threonine-protein kinase fnkC [Brassica rapa]	K10523//speckle-type POZ protein	NA	5 time-point
Cluster2	BraA01g033640.3C	A01:22977799-22979454	-3.67356	1.75308e-16	Down	2.08986	1.44277e-38	Up	2.1099	9.22765e-40	Up	-4.8413	2.87681e-21	Down	1.73108	5.39126e-25	Not-applicable	1.52939	3.32001e-19	Not-applicable	NA	XP_009111708.1|7.1e-279|PREDICTED: probable polyamine transporter At3g19553 [Brassica rapa]	K11584//serine/threonine-protein phosphatase 2A regulatory subunit B'+ko03015//mRNA surveillance pathway;K13865//solute carrier family 7 (cationic amino acid transporter), member 3;K03294//basic amino acid/polyamine antiporter, APA family	GO:0016020//membrane;GO:0044425//membrane part;GO:0016021//integral component of membrane;GO:0031224//intrinsic component of membrane;GO:0015075//ion transmembrane transporter activity;GO:0008514//organic anion transmembrane transporter activity;GO:0005342//organic acid transmembrane transporter activity;GO:0015318//inorganic molecular entity transmembrane transporter activity;GO:0046943//carboxy…	4 time-point
Cluster1	BraA01g034060.3C	A01:23361724-23362856	-7.01123	2.51854e-07	Down	-3.42626	2.19657e-05	Down	-1.92376	0.00251032	Not-applicable	-4.02438	1.4466e-08	Down	-4.02438	1.33173e-07	Down	-7.48382	2.48466e-10	Down	NA	XP_009112271.1|8.3e-208|PREDICTED: probable 1-acyl-sn-glycerol-3-phosphate acyltransferase 5 [Brassica rapa]	K13513//lysocardiolipin and lysophospholipid acyltransferase [EC:2.3.1.- 2.3.1.51]+ko01100//Metabolic pathways+ko01110//Biosynthesis of secondary metabolites+ko00564//Glycerophospholipid metabolism+ko00561//Glycerolipid metabolism	GO:0008152//metabolic process;GO:0016020//membrane;GO:0031224//intrinsic component of membrane;GO:0044425//membrane part;GO:0016021//integral component of membrane;GO:0016746//transferase activity, transferring acyl groups;GO:0016740//transferase activity;GO:0003824//catalytic activity;	5 time-point
Cluster1	BraA01g034090.3C	A01:23379329-23382135	-5.59196	3.0279e-206	Down	-1.98315	1.5635e-82	Not-applicable	-0.607066	1.35466e-13	Not-applicable	-7.65759	0	Down	-2.9356	2.4547e-210	Down	-3.27727	7.8538e-245	Down	NA	KFK30307.1|1.6e-268|hypothetical protein AALP_AA7G244900 [Arabis alpina]	K08150//MFS transporter, SP family, solute carrier family 2 (myo-inositol transporter), member 13	GO:0006810//transport;GO:1905393//plant organ formation;GO:0090698//post-embryonic plant morphogenesis;GO:0048527//lateral root development;GO:0048528//post-embryonic root development;GO:0051179//localization;GO:0048646//anatomical structure formation involved in morphogenesis;GO:0046323//glucose import;GO:0048364//root development;GO:0071702//organic substance transport;GO:0010101//post-embryoni…	4 time-point
Cluster3	BraA01g034180.3C	A01:23443405-23448672	1.99159	5.95695e-09	Not-applicable	2.56526	6.08604e-17	Up	1.00836	0.0194	Not-applicable	4.31288	3.66215e-17	Up	3.98868	4.86893e-13	Up	4.70736	1.05057e-23	Up	NA	CDY18542.1|6.4e-66|BnaA01g26530D [Brassica napus]	K06444//lycopene epsilon-cyclase [EC:5.5.1.18]+ko00906//Carotenoid biosynthesis+ko01100//Metabolic pathways+ko01110//Biosynthesis of secondary metabolites	GO:0006720//isoprenoid metabolic process;GO:0008152//metabolic process;GO:1901576//organic substance biosynthetic process;GO:0044238//primary metabolic process;GO:0044237//cellular metabolic process;GO:0044255//cellular lipid metabolic process;GO:0044249//cellular biosynthetic process;GO:0016108//tetraterpenoid metabolic process;GO:0046148//pigment biosynthetic process;GO:0009987//cellular proces…	4 time-point
Cluster2	BraA01g034300.3C	A01:23516268-23519464	-2.08927	7.47307e-08	Down	3.9814	2.6288e-211	Up	4.33163	5.2271e-286	Up	-6.55382	3.0779e-158	Down	0.929995	7.65953e-37	Not-applicable	1.28191	3.15853e-80	Not-applicable	NA	XP_009112613.1|0.0e+00|PREDICTED: DEAD-box ATP-dependent RNA helicase 51-like [Brassica rapa]	K13179//ATP-dependent RNA helicase DDX18/HAS1 [EC:3.6.4.13]	GO:0017111//nucleoside-triphosphatase activity;GO:0017076//purine nucleotide binding;GO:0030554//adenyl nucleotide binding;GO:0003676//nucleic acid binding;GO:1901265//nucleoside phosphate binding;GO:0016462//pyrophosphatase activity;GO:0035639//purine ribonucleoside triphosphate binding;GO:0005488//binding;GO:0000166//nucleotide binding;GO:0004386//helicase activity;GO:0043167//ion binding;GO:00…	4 time-point
Cluster1	BraA01g034380.3C	A01:23581393-23582892	-3.77984	0	Down	-2.11305	0	Down	-2.24468	0	Down	-3.80029	0	Down	-1.82778	2.2017e-235	Not-applicable	-1.35098	1.4882e-158	Not-applicable	NA	XP_009112699.1|4.0e-285|PREDICTED: protein ASPARTIC PROTEASE IN GUARD CELL 1 [Brassica rapa]	K06002//pepsin A [EC:3.4.23.1];K02882//large subunit ribosomal protein L18Ae+ko03010//Ribosome;K01381//saccharopepsin [EC:3.4.23.25]	GO:0009414//response to water deprivation;GO:0033993//response to lipid;GO:0010035//response to inorganic substance;GO:0097305//response to alcohol;GO:0009628//response to abiotic stimulus;GO:0042221//response to chemical;GO:0010033//response to organic substance;GO:0009737//response to abscisic acid;GO:0009719//response to endogenous stimulus;GO:0001101//response to acid chemical;GO:1901700//res…	4 time-point
Cluster2	BraA01g034450.3C	A01:23616119-23620279	-2.05247	2.7071e-06	Down	4.75584	0	Up	4.37628	4.8342e-235	Up	-1.81558	0.000108572	Not-applicable	5.25008	0	Up	5.15021	0	Up	NA	XP_013608687.1|0.0e+00|PREDICTED: LOW QUALITY PROTEIN: chloroplastic group IIA intron splicing facilitator CRS1, chloroplastic [Brassica oleracea var. oleracea]	K01148//poly(A)-specific ribonuclease [EC:3.1.13.4]+ko03018//RNA degradation	GO:0003723//RNA binding;GO:0003676//nucleic acid binding;GO:0005488//binding;GO:1901363//heterocyclic compound binding;GO:0097159//organic cyclic compound binding;	5 time-point
Cluster1	BraA01g034560.3C	A01:23659851-23662276	-4.11548	0.000118007	Down	-3.11548	0.000652646	Down	-5.70044	1.28071e-05	Down	-5.1565	1.13744e-09	Down	-1.57154	0.00119146	Not-applicable	-5.1565	2.78912e-10	Down	NA	XP_009112878.1|0.0e+00|PREDICTED: uncharacterized protein LOC103838200 [Brassica rapa]	K04422//mitogen-activated protein kinase kinase kinase 13 [EC:2.7.11.25];K03126//transcription initiation factor TFIID subunit 12+ko03022//Basal transcription factors;K13291//terminal uridylyltransferase [EC:2.7.7.52]	NA	5 time-point
Cluster3	BraA01g034610.3C	A01:23699824-23701419	4.61957	0	Up	3.35865	0	Up	2.79408	4.8887e-211	Up	3.36536	0	Up	1.49552	1.11579e-96	Not-applicable	1.61385	1.0589e-120	Not-applicable	NA	XP_009113437.1|8.6e-294|PREDICTED: T-complex protein 1 subunit delta [Brassica rapa]	K09496//T-complex protein 1 subunit delta	GO:0009987//cellular process;GO:0006457//protein folding;GO:0005737//cytoplasm;GO:0044424//intracellular part;GO:0044464//cell part;GO:0005622//intracellular;GO:0005623//cell;GO:0051082//unfolded protein binding;GO:0032553//ribonucleotide binding;GO:0097159//organic cyclic compound binding;GO:0032559//adenyl ribonucleotide binding;GO:1901363//heterocyclic compound binding;GO:0035639//purine ribon…	4 time-point
Cluster1	BraA01g034660.3C	A01:23733808-23735703	-6.88264	3.75858e-10	Down	-4.88264	6.8404e-09	Down	-2.02466	0.000164342	Down	-1.89308	0.0205368	Not-applicable	-0.70044	0.321814	Not-applicable	-4.11548	0.000335641	Down	NA	XP_018509501.1|0.0e+00|PREDICTED: protein NRT1/ PTR FAMILY 2.3-like isoform X1 [Brassica rapa]	K14638//solute carrier family 15 (peptide/histidine transporter), member 3/4	NA	4 time-point
Cluster1	BraA01g034680.3C	A01:23747770-23750431	-4.04753	0	Down	-2.22156	0	Down	-2.03244	0	Down	-2.82266	1.0471e-208	Down	-1.22086	1.51666e-69	Not-applicable	0.885576	4.75199e-77	Not-applicable	NA	XP_009113523.1|0.0e+00|PREDICTED: beta-glucosidase 44 [Brassica rapa]	K05350//beta-glucosidase [EC:3.2.1.21]+ko01100//Metabolic pathways+ko00500//Starch and sucrose metabolism+ko01110//Biosynthesis of secondary metabolites+ko00460//Cyanoamino acid metabolism+ko00940//Phenylpropanoid biosynthesis	GO:0044238//primary metabolic process;GO:0008152//metabolic process;GO:0005975//carbohydrate metabolic process;GO:0071704//organic substance metabolic process;GO:1990904//ribonucleoprotein complex;GO:0044445//cytosolic part;GO:0005737//cytoplasm;GO:0005623//cell;GO:0044444//cytoplasmic part;GO:0030529//intracellular ribonucleoprotein complex;GO:0043229//intracellular organelle;GO:0043226//organel…	4 time-point
Cluster1	BraA01g034870.3C	A01:23886458-23887697	-4.42066	1.21497e-30	Down	-3.28681	1.15203e-24	Down	-3.94673	9.17698e-29	Down	-6.76708	1.12961e-61	Down	-4.79745	1.82342e-54	Down	-3.07592	1.40714e-41	Down	NA	CDY46881.1|4.0e-196|BnaA01g27810D [Brassica napus]	K14379//tartrate-resistant acid phosphatase type 5 [EC:3.1.3.2]+ko00740//Riboflavin metabolism+ko01100//Metabolic pathways	GO:0042578//phosphoric ester hydrolase activity;GO:0016787//hydrolase activity;GO:0016791//phosphatase activity;GO:0016788//hydrolase activity, acting on ester bonds;GO:0003993//acid phosphatase activity;GO:0003824//catalytic activity;	All
Cluster1	BraA01g035070.3C	A01:24016812-24017424	-0.765535	0.00768392	Not-applicable	-5.18368	1.57708e-19	Down	-4.91238	1.45048e-19	Down	-3.46911	2.12397e-21	Down	-4.39618	3.71947e-25	Down	-10.5459	1.70131e-33	Down	bZIP	XP_009113925.1|5.3e-76|PREDICTED: transcription factor HY5-like [Brassica rapa]	K16241//transcription factor HY5+ko04712//Circadian rhythm - plant	GO:0003676//nucleic acid binding;GO:0005488//binding;GO:0003700//DNA binding transcription factor activity;GO:0003677//DNA binding;GO:0140110//transcription regulator activity;GO:1901363//heterocyclic compound binding;GO:0097159//organic cyclic compound binding;	5 time-point
Cluster1	BraA01g035530.3C	A01:24318090-24319073	-7.63662	2.35109e-05	Down	-7.63662	2.55605e-05	Down	-7.63662	2.44829e-05	Down	2.80735	0.000135063	Up	1.61298	0.0923305	Not-applicable	3.88982	1.20553e-10	Up	NA	XP_009114342.1|2.2e-89|PREDICTED: phylloplanin-like [Brassica rapa]	NA	NA	5 time-point
Cluster1	BraA01g036100.3C	A01:24671116-24672384	-8.82337	2.15401e-22	Down	-2.26878	2.97503e-10	Down	-6.2384	7.61386e-21	Down	-3.84267	4.58611e-25	Down	-3.52664	1.0527e-23	Down	-4.36992	4.86868e-30	Down	NA	XP_009114923.1|1.7e-183|PREDICTED: probable isoaspartyl peptidase/L-asparaginase 2 [Brassica rapa]	K13051//beta-aspartyl-peptidase (threonine type) [EC:3.4.19.5]	GO:0003824//catalytic activity;GO:0016787//hydrolase activity;	All
Cluster1	BraA01g036140.3C	A01:24688064-24690164	-2.32193	0.585766	Not-applicable	-2.32193	0.592363	Not-applicable	3.51096	0.00411014	Not-applicable	-6.82018	1.76811e-07	Down	-3.49825	1.64628e-05	Down	-4.82018	9.14923e-07	Down	NA	CDY55198.1|1.8e-110|BnaCnng28390D [Brassica napus]	K07466//replication factor A1+ko03440//Homologous recombination+ko03420//Nucleotide excision repair+ko03030//DNA replication+ko03430//Mismatch repair	NA	3 time-point
Cluster3	BraA01g036180.3C	A01:24708127-24709041	10.0334	0	Up	8.04597	0	Up	5.02472	1.7384e-168	Up	9.30972	0	Up	5.92473	0	Up	5.22548	0	Up	NA	XP_009115047.1|7.9e-167|PREDICTED: pyridoxal 5'-phosphate synthase-like subunit PDX1.2 [Brassica rapa]	K06215//pyridoxal 5'-phosphate synthase pdxS subunit [EC:4.3.3.6]+ko00750//Vitamin B6 metabolism	NA	All
Cluster1	BraA01g036240.3C	A01:24724114-24727913	-1.58496	0.00885129	Not-applicable	-3.32193	0.000122076	Down	-5.90689	1.82755e-06	Down	-5.08746	6.23687e-11	Down	-3.21299	3.69102e-07	Down	-6.67243	1.46599e-11	Down	NA	XP_009115084.1|0.0e+00|PREDICTED: probable sulfate transporter 3.4 [Brassica rapa]	K17471//sulfate transporter 3	GO:0031224//intrinsic component of membrane;GO:0016021//integral component of membrane;GO:0044425//membrane part;GO:0016020//membrane;GO:1901682//sulfur compound transmembrane transporter activity;GO:0005215//transporter activity;GO:0015103//inorganic anion transmembrane transporter activity;GO:0022857//transmembrane transporter activity;GO:0015075//ion transmembrane transporter activity;GO:00228…	5 time-point
Cluster1	BraA01g036510.3C	A01:24873108-24873761	-3.43516	1.03574e-19	Down	-2.73574	1.23057e-15	Down	-1.89047	1.59877e-10	Not-applicable	-5.03826	5.93541e-34	Down	-2.79337	4.33976e-22	Down	-4.15855	2.94193e-32	Down	NA	XP_009115315.1|2.1e-100|PREDICTED: RNA-binding protein cabeza [Brassica rapa]	K15407//queuine tRNA-ribosyltransferase subunit QTRTD1 [EC:2.4.2.29];K14651//transcription initiation factor TFIID subunit 15+ko03022//Basal transcription factors;K13098//RNA-binding protein FUS	GO:0043167//ion binding;GO:0043169//cation binding;GO:0005488//binding;GO:0046872//metal ion binding;	5 time-point
Cluster3	BraA01g036690.3C	A01:25002904-25004063	0.113568	0.148696	Not-applicable	2.35215	0	Up	-1.28619	6.07661e-41	Not-applicable	2.59471	4.30701e-53	Up	3.97133	6.3773e-203	Up	4.29496	3.3975e-274	Up	NA	XP_009115530.1|1.7e-143|PREDICTED: stem-specific protein TSJT1-like [Brassica rapa]	K13783//MFS transporter, OPA family, solute carrier family 37 (glycerol-3-phosphate transporter), member 1/2	NA	4 time-point
Cluster1	BraA01g036710.3C	A01:25014137-25016869	-4.29462	2.76991e-10	Down	-7.29462	1.51867e-11	Down	-2.04669	4.21756e-05	Down	-2.60768	2.08763e-05	Down	-2.60768	2.2284e-05	Down	-1.7146	0.000908013	Not-applicable	NA	XP_009115562.1|1.3e-269|PREDICTED: putative nuclear RNA export factor SDE5 isoform X2 [Brassica rapa]	NA	NA	5 time-point
Cluster1	BraA01g036780.3C	A01:25046981-25050452	-4.34935	2.4218e-166	Down	-4.91763	1.559e-178	Down	-3.20575	1.6063e-130	Down	-4.72535	3.1058e-139	Down	-3.05239	2.5239e-100	Down	-3.53441	3.7678e-120	Down	NA	XP_009115636.1|0.0e+00|PREDICTED: protein SPA1-RELATED 3-like isoform X1 [Brassica rapa]	K10143//E3 ubiquitin-protein ligase RFWD2 [EC:2.3.2.27]+ko04712//Circadian rhythm - plant+ko04120//Ubiquitin mediated proteolysis	GO:0097367//carbohydrate derivative binding;GO:1901363//heterocyclic compound binding;GO:0030554//adenyl nucleotide binding;GO:1901265//nucleoside phosphate binding;GO:0008144//drug binding;GO:0016772//transferase activity, transferring phosphorus-containing groups;GO:0032559//adenyl ribonucleotide binding;GO:0016301//kinase activity;GO:0016773//phosphotransferase activity, alcohol group as accep…	All
Cluster2	BraA01g036950.3C	A01:25127141-25128193	-3.8413	0.000700015	Down	3.34026	8.05621e-31	Up	4.33529	3.3751e-73	Up	-7.63662	6.24146e-11	Down	2.40229	1.06206e-25	Up	3.46141	2.99951e-78	Up	TCP	XP_009116532.1|2.8e-208|PREDICTED: transcription factor TCP4-like [Brassica rapa]	NA	GO:0010556//regulation of macromolecule biosynthetic process;GO:0051252//regulation of RNA metabolic process;GO:0009059//macromolecule biosynthetic process;GO:1903506//regulation of nucleic acid-templated transcription;GO:1901362//organic cyclic compound biosynthetic process;GO:0006725//cellular aromatic compound metabolic process;GO:0010468//regulation of gene expression;GO:0031326//regulation o…	All
Cluster1	BraA01g037060.3C	A01:25201438-25203429	-3.76939	2.52139e-22	Down	-3.27462	6.35527e-20	Down	-2.07907	1.03894e-12	Down	-4.06805	1.29819e-28	Down	-3.62059	2.59811e-26	Down	-2.64483	7.7924e-21	Down	NA	XP_013644676.1|0.0e+00|PREDICTED: trifunctional UDP-glucose 4,6-dehydratase/UDP-4-keto-6-deoxy-D-glucose 3,5-epimerase/UDP-4-keto-L-rhamnose-reductase RHM3 [Brassica napus]	K12450//UDP-glucose 4,6-dehydratase [EC:4.2.1.76]+ko00520//Amino sugar and nucleotide sugar metabolism	NA	All
Cluster1	BraA01g037160.3C	A01:25244106-25244552	-4.11151	0.000118028	Down	-1.4926	0.0326766	Not-applicable	-0.810339	0.156072	Not-applicable	-4.63973	1.19679e-06	Down	-3.54019	9.11252e-06	Down	-2.74664	6.33572e-05	Down	NA	XP_009116765.1|3.6e-80|PREDICTED: uncharacterized protein LOC103841923 [Brassica rapa]	NA	NA	4 time-point
Cluster3	BraA01g037270.3C	A01:25333435-25335231	2.76015	1.38682e-24	Up	2.1901	3.62404e-13	Up	2.30558	5.84868e-15	Up	2.10962	4.7032e-10	Up	2.08597	1.27208e-09	Up	1.47999	9.06997e-05	Not-applicable	NA	XP_009116867.1|0.0e+00|PREDICTED: 9-cis-epoxycarotenoid dioxygenase NCED3, chloroplastic [Brassica rapa]	K09840//9-cis-epoxycarotenoid dioxygenase [EC:1.13.11.51]+ko00906//Carotenoid biosynthesis+ko01100//Metabolic pathways+ko01110//Biosynthesis of secondary metabolites	NA	5 time-point
Cluster3	BraA01g037450.3C	A01:25501716-25503052	5.64527	0	Up	5.78387	0	Up	4.35996	0	Up	2.82867	0	Up	2.66764	0	Up	3.70901	0	Up	NA	XP_009117104.1|2.6e-127|PREDICTED: dnaJ homolog subfamily B member 8-like [Brassica rapa]	K09512//DnaJ homolog subfamily B member 6;K09514//DnaJ homolog subfamily B member 8;K09509//DnaJ homolog subfamily B member 3	NA	All
Cluster1	BraA01g037550.3C	A01:25545687-25546043	-9.56415	5.43516e-13	Down	-5.39422	1.25371e-11	Down	-3.37432	5.98486e-09	Down	-4.60486	1.19578e-06	Down	-8.77479	1.03715e-07	Down	-3.73039	3.32888e-06	Down	NA	XP_009117197.1|3.9e-61|PREDICTED: uncharacterized protein LOC103842334 [Brassica rapa]	NA	GO:0005737//cytoplasm;GO:0005622//intracellular;GO:0030312//external encapsulating structure;GO:0005618//cell wall;GO:0044464//cell part;GO:0005623//cell;GO:0071944//cell periphery;GO:0044424//intracellular part;	All
Cluster1	BraA01g037560.3C	A01:25548135-25549451	-5.54511	2.42626e-25	Down	-4.20116	4.97515e-22	Down	-1.40006	3.64367e-07	Not-applicable	-4.05364	1.52064e-19	Down	-2.70571	5.49732e-14	Down	-2.60618	4.10223e-14	Down	NA	XP_009117205.1|1.0e-177|PREDICTED: nuclear transcription factor Y subunit A-6 isoform X1 [Brassica rapa]	K08064//nuclear transcription factor Y, alpha	GO:0009790//embryo development;GO:0048608//reproductive structure development;GO:0048856//anatomical structure development;GO:0003006//developmental process involved in reproduction;GO:0000003//reproduction;GO:0010262//somatic embryogenesis;GO:0061458//reproductive system development;GO:0032502//developmental process;GO:0022414//reproductive process;GO:0048316//seed development;GO:0009793//embryo…	5 time-point
Cluster1	BraA01g037600.3C	A01:25579353-25580402	-2.23534	2.01818e-11	Down	-6.33688	3.5317e-24	Down	-4.06386	1.07471e-19	Down	-2.03118	4.43264e-09	Down	-3.91032	9.37579e-17	Down	-8.71768	6.76034e-24	Down	NA	XP_009117302.1|7.1e-196|PREDICTED: protein BIG GRAIN 1-like A [Brassica rapa]	K09285//AP2-like factor, ANT lineage	NA	All
Cluster2	BraA01g037690.3C	A01:25627105-25629228	-2.25606	1.62734e-16	Down	2.73722	3.2929e-131	Up	2.78725	1.2991e-138	Up	-4.9301	9.6656e-122	Down	0.302355	0.00119455	Not-applicable	1.10511	9.19661e-49	Not-applicable	NA	XP_009117349.1|3.9e-244|PREDICTED: DNA-directed RNA polymerase I subunit rpa49 [Brassica rapa]	K03005//DNA-directed RNA polymerase I subunit RPA49+ko00230//Purine metabolism+ko03020//RNA polymerase+ko01100//Metabolic pathways+ko00240//Pyrimidine metabolism	GO:0016070//RNA metabolic process;GO:0044271//cellular nitrogen compound biosynthetic process;GO:0006139//nucleobase-containing compound metabolic process;GO:0044237//cellular metabolic process;GO:0006725//cellular aromatic compound metabolic process;GO:1901576//organic substance biosynthetic process;GO:0032774//RNA biosynthetic process;GO:0009987//cellular process;GO:0018130//heterocycle biosynt…	4 time-point
Cluster2	BraA01g037790.3C	A01:25703337-25706254	-6.79442	3.75678e-10	Down	3.6568	2.31087e-86	Up	5.89011	0	Up	-4.98026	6.16966e-55	Down	1.37499	1.35795e-35	Not-applicable	3.83908	0	Up	NA	XP_009117459.1|0.0e+00|PREDICTED: beta-fructofuranosidase, insoluble isoenzyme CWINV1 [Brassica rapa]	K01193//beta-fructofuranosidase [EC:3.2.1.26]+ko01100//Metabolic pathways+ko00052//Galactose metabolism+ko00500//Starch and sucrose metabolism	NA	5 time-point
Cluster3	BraA01g038200.3C	A01:25968158-25968631	6.98169	1.9654e-282	Up	5.58615	1.044e-99	Up	4.54941	2.89604e-44	Up	4.82532	6.3365e-175	Up	2.93937	9.54563e-33	Up	2.85108	1.23425e-30	Up	NA	XP_009124738.1|5.7e-84|PREDICTED: chaperone protein dnaJ 11, chloroplastic-like [Brassica rapa]	K01956//carbamoyl-phosphate synthase small subunit [EC:6.3.5.5]+ko00250//Alanine, aspartate and glutamate metabolism+ko01100//Metabolic pathways+ko00240//Pyrimidine metabolism;K03686//molecular chaperone DnaJ	NA	All
Cluster2	BraA01g038260.3C	A01:25990136-25993035	-3.24793	1.76116e-09	Down	2.2528	7.59364e-29	Up	2.13289	5.27398e-25	Up	-4.8646	2.37606e-30	Down	0.656871	0.000163875	Not-applicable	1.05823	9.5329e-12	Not-applicable	NA	XP_009124727.1|1.5e-309|PREDICTED: GBF-interacting protein 1 [Brassica rapa]	K00876//uridine kinase [EC:2.7.1.48]+ko01100//Metabolic pathways+ko00240//Pyrimidine metabolism;K19307//25S rRNA (uracil2634-N3)-methyltransferase [EC:2.1.1.313]	GO:0051101//regulation of DNA binding;GO:0065007//biological regulation;GO:0065009//regulation of molecular function;GO:0044093//positive regulation of molecular function;GO:0051098//regulation of binding;GO:0005623//cell;GO:0043229//intracellular organelle;GO:0043226//organelle;GO:0005634//nucleus;GO:0043231//intracellular membrane-bounded organelle;GO:0043227//membrane-bounded organelle;GO:0044…	4 time-point
Cluster1	BraA01g038370.3C	A01:26027847-26032846	-1.30415	1.39781e-11	Not-applicable	-0.988126	5.6651e-08	Not-applicable	-1.8965	1.52726e-19	Not-applicable	-2.88992	2.2217e-105	Down	-2.92839	2.4452e-108	Down	-3.19925	2.1974e-123	Down	NA	XP_013611055.1|0.0e+00|PREDICTED: ABC transporter C family member 3 [Brassica oleracea var. oleracea]	K05666//ATP-binding cassette, subfamily C (CFTR/MRP), member 2+ko02010//ABC transporters	GO:0031224//intrinsic component of membrane;GO:0044425//membrane part;GO:0016020//membrane;GO:0016021//integral component of membrane;GO:0017111//nucleoside-triphosphatase activity;GO:0022804//active transmembrane transporter activity;GO:0032559//adenyl ribonucleotide binding;GO:0016887//ATPase activity;GO:0000166//nucleotide binding;GO:0005215//transporter activity;GO:0015399//primary active tra…	3 time-point
Cluster1	BraA01g038690.3C	A01:26202821-26204942	-2.00148	1.6632e-116	Down	-3.37597	1.8714e-208	Down	-2.3113	4.9416e-140	Down	-1.67073	8.99128e-76	Not-applicable	-2.0602	1.1796e-101	Down	-2.95948	7.6604e-162	Down	NA	XP_009120364.1|2.7e-256|PREDICTED: aspartyl protease family protein 2-like [Brassica rapa]	K02882//large subunit ribosomal protein L18Ae+ko03010//Ribosome;K06002//pepsin A [EC:3.4.23.1];K01379//cathepsin D [EC:3.4.23.5]	GO:0003824//catalytic activity;GO:0140096//catalytic activity, acting on a protein;GO:0008233//peptidase activity;GO:0004190//aspartic-type endopeptidase activity;GO:0016787//hydrolase activity;GO:0070011//peptidase activity, acting on L-amino acid peptides;GO:0004175//endopeptidase activity;GO:0070001//aspartic-type peptidase activity;	5 time-point
Cluster1	BraA01g038780.3C	A01:26254442-26255563	-3.8893	1.84863e-07	Down	-3.8893	2.0054e-07	Down	-0.337501	0.466285	Not-applicable	-6.04876	1.62322e-17	Down	-2.97837	1.8051e-11	Down	-8.37069	3.4486e-20	Down	NA	XP_009120492.1|1.2e-212|PREDICTED: DNA-damage-repair/toleration protein DRT100 [Brassica rapa]	K13420//LRR receptor-like serine/threonine-protein kinase FLS2 [EC:2.7.11.1]+ko04626//Plant-pathogen interaction+ko04016//MAPK signaling pathway - plant	NA	5 time-point
Cluster3	BraA01g038810.3C	A01:26269513-26272150	9.22204	0	Up	5.00038	0	Up	4.29035	0	Up	5.4155	0	Up	1.30034	0	Not-applicable	0.785834	2.8011e-226	Not-applicable	NA	XP_018439758.1|0.0e+00|PREDICTED: LOW QUALITY PROTEIN: probable mediator of RNA polymerase II transcription subunit 37c [Raphanus sativus]	K03283//heat shock 70kDa protein 1/2/6/8+ko03040//Spliceosome+ko04144//Endocytosis+ko04141//Protein processing in endoplasmic reticulum	GO:1901576//organic substance biosynthetic process;GO:0009416//response to light stimulus;GO:0043412//macromolecule modification;GO:0006139//nucleobase-containing compound metabolic process;GO:0051252//regulation of RNA metabolic process;GO:0051171//regulation of nitrogen compound metabolic process;GO:0032774//RNA biosynthetic process;GO:0097659//nucleic acid-templated transcription;GO:0031326//r…	4 time-point
Cluster1	BraA01g039180.3C	A01:26413488-26414516	-4	0.000388257	Down	-6.58496	4.87456e-05	Down	-4	0.000404901	Down	-7.12928	3.42497e-07	Down	-4.54432	4.70314e-06	Down	-3.04182	5.41772e-05	Down	NA	XP_013714228.1|8.5e-103|PREDICTED: omega-6 fatty acid desaturase, endoplasmic reticulum-like [Brassica napus]	K10256//omega-6 fatty acid desaturase / acyl-lipid omega-6 desaturase (Delta-12 desaturase) [EC:1.14.19.6 1.14.19.22]+ko01212//Fatty acid metabolism+ko01040//Biosynthesis of unsaturated fatty acids	GO:0071704//organic substance metabolic process;GO:0044238//primary metabolic process;GO:0008152//metabolic process;GO:0006629//lipid metabolic process;GO:0016020//membrane;GO:0044425//membrane part;GO:0016021//integral component of membrane;GO:0031224//intrinsic component of membrane;GO:0016491//oxidoreductase activity;GO:0016717//oxidoreductase activity, acting on paired donors, with oxidation …	All
Cluster2	BraA01g039270.3C	A01:26464524-26476955	-2.08092	1.14207e-13	Down	4.09975	0	Up	4.78469	0	Up	-3.64757	8.6754e-157	Down	1.86787	1.8442e-274	Not-applicable	2.46533	0	Up	NA	XP_018510103.1|0.0e+00|PREDICTED: rRNA biogenesis protein RRP5 [Brassica rapa]	K14792//rRNA biogenesis protein RRP5	GO:0016070//RNA metabolic process;GO:0034641//cellular nitrogen compound metabolic process;GO:0071704//organic substance metabolic process;GO:0043170//macromolecule metabolic process;GO:0006139//nucleobase-containing compound metabolic process;GO:1901360//organic cyclic compound metabolic process;GO:0016071//mRNA metabolic process;GO:0044237//cellular metabolic process;GO:0006397//mRNA processing…	5 time-point
Cluster2	BraA01g039610.3C	A01:26672091-26673662	-2.88982	4.76418e-06	Down	1.90842	8.17536e-13	Not-applicable	1.38027	3.29714e-06	Not-applicable	-3.97728	0.00030749	Down	3.14684	3.39476e-25	Up	3.30581	4.1899e-30	Up	MYB	XP_009121136.1|1.8e-277|PREDICTED: transcription factor GAMYB-like isoform X1 [Brassica rapa]	K09422//transcription factor MYB, plant	NA	4 time-point
Cluster1	BraA01g039790.3C	A01:26787068-26790300	-2.44222	2.70511e-06	Down	-1.53952	0.000778487	Not-applicable	-1.96578	6.66148e-05	Not-applicable	-7.45943	4.00731e-16	Down	-3.37197	5.32206e-11	Down	-2.81558	7.02951e-10	Down	NA	XP_018508728.1|0.0e+00|PREDICTED: receptor-like protein 12 isoform X1 [Brassica rapa]	K13420//LRR receptor-like serine/threonine-protein kinase FLS2 [EC:2.7.11.1]+ko04626//Plant-pathogen interaction+ko04016//MAPK signaling pathway - plant	NA	4 time-point
Cluster3	BraA01g039830.3C	A01:26817972-26818844	2.40682	0.000184122	Up	4.97102	8.92418e-39	Up	4.43336	1.73832e-25	Up	3.42824	2.90449e-11	Up	4.54371	2.98977e-28	Up	4.18633	1.25021e-21	Up	AP2-EREBP	XP_013675196.1|9.6e-154|PREDICTED: dehydration-responsive element-binding protein 2B-like [Brassica napus]	K09286//EREBP-like factor	GO:0032774//RNA biosynthetic process;GO:0044249//cellular biosynthetic process;GO:0006807//nitrogen compound metabolic process;GO:0090304//nucleic acid metabolic process;GO:0006351//transcription, DNA-templated;GO:0043170//macromolecule metabolic process;GO:0097659//nucleic acid-templated transcription;GO:0044271//cellular nitrogen compound biosynthetic process;GO:0034641//cellular nitrogen compo…	All
Cluster1	BraA01g039930.3C	A01:26873223-26873774	-3.85148	3.34989e-07	Down	-2.54215	3.21264e-05	Down	-2.07126	0.000257029	Down	-5.44445	6.78712e-12	Down	-1.61848	0.000189801	Not-applicable	-2.71406	5.80607e-08	Down	NA	XP_009122550.1|7.8e-101|PREDICTED: RING-H2 finger protein ATL72 [Brassica rapa]	K19040//E3 ubiquitin-protein ligase ATL10/75/76/77/78 [EC:2.3.2.27]	GO:0031224//intrinsic component of membrane;GO:0016021//integral component of membrane;GO:0044425//membrane part;GO:0016020//membrane;	5 time-point
Cluster1	BraA01g039980.3C	A01:26900746-26901817	-1.77052	0.00357147	Not-applicable	-2.58496	0.000210655	Down	-2.58496	0.000201275	Down	-3.03148	7.72547e-11	Down	-5.89655	3.63685e-16	Down	-5.89655	3.67095e-17	Down	NA	XP_009122575.1|4.7e-158|PREDICTED: methylesterase 17 [Brassica rapa]	K13544//pheophorbidase [EC:3.1.1.82]+ko00860//Porphyrin and chlorophyll metabolism+ko01110//Biosynthesis of secondary metabolites	NA	5 time-point
Cluster2	BraA01g040210.3C	A01:27121362-27123625	-2.1883	1.15155e-08	Down	3.55524	1.5729e-154	Up	3.68538	3.8247e-174	Up	-5.98337	1.6991e-140	Down	0.839781	8.3163e-27	Not-applicable	0.910636	3.18453e-33	Not-applicable	NA	XP_013676524.1|1.4e-304|PREDICTED: probable U3 small nucleolar RNA-associated protein 7 isoform X1 [Brassica napus]	K14768//U3 small nucleolar RNA-associated protein 7	NA	4 time-point
Cluster1	BraA01g040390.3C	A01:27210708-27213070	NA	NA	Not-applicable	NA	NA	Not-applicable	10.0307	1.57883e-25	Up	-8.67596	4.55854e-10	Down	-8.67596	4.92263e-10	Down	-8.67596	1.22439e-10	Down	NA	CDY44842.1|2.1e-49|BnaCnng11980D [Brassica napus]	K07466//replication factor A1+ko03440//Homologous recombination+ko03420//Nucleotide excision repair+ko03030//DNA replication+ko03430//Mismatch repair	NA	4 time-point
Cluster1	BraA01g040420.3C	A01:27219992-27221347	-0.0440328	0.692344	Not-applicable	0.292919	0.00187212	Not-applicable	-0.161996	0.118081	Not-applicable	-3.29779	0	Down	-2.68084	2.9964e-263	Down	-2.47079	5.1801e-251	Down	NA	XP_009123014.1|6.7e-185|PREDICTED: probable calcium-binding protein CML49 [Brassica rapa]	K13448//calcium-binding protein CML+ko04626//Plant-pathogen interaction	GO:0043169//cation binding;GO:0005509//calcium ion binding;GO:0043167//ion binding;GO:0005488//binding;GO:0046872//metal ion binding;	3 time-point
Cluster1	BraA01g040480.3C	A01:27258165-27258742	-3.32127	1.28561e-38	Down	-6.63333	4.29697e-57	Down	-2.73081	4.02271e-32	Down	-3.39559	1.5408e-101	Down	-8.06208	5.6812e-157	Down	-13.4883	4.7993e-170	Down	NA	XP_009123090.1|1.9e-61|PREDICTED: gibberellin-regulated protein 13-like [Brassica rapa]	K03860//phosphatidylinositol glycan, class Q+ko01100//Metabolic pathways+ko00563//Glycosylphosphatidylinositol (GPI)-anchor biosynthesis;K20887//xyloglucan glycosyltransferase 4 [EC:2.4.1.-]	NA	All
Cluster3	BraA01g040660.3C	A01:27347392-27349106	13.3266	0	Up	11.9377	1.0719e-152	Up	11.6618	3.3402e-126	Up	10.9306	0	Up	6.74732	1.41974e-89	Up	5.99607	9.85834e-53	Up	NA	XP_009123280.2|1.0e-143|PREDICTED: L-ascorbate peroxidase 2, cytosolic [Brassica rapa]	K00434//L-ascorbate peroxidase [EC:1.11.1.11]+ko00053//Ascorbate and aldarate metabolism+ko00480//Glutathione metabolism	GO:0042744//hydrogen peroxide catabolic process;GO:0070887//cellular response to chemical stimulus;GO:0051716//cellular response to stimulus;GO:0034599//cellular response to oxidative stress;GO:0051186//cofactor metabolic process;GO:0044237//cellular metabolic process;GO:1901700//response to oxygen-containing compound;GO:0000302//response to reactive oxygen species;GO:0008152//metabolic process;G…	All
Cluster1	BraA01g040680.3C	A01:27354099-27356217	-2.94003	3.47317e-40	Down	-2.61646	2.41569e-35	Down	-4.39124	8.27079e-55	Down	-3.02956	2.07786e-39	Down	-2.37581	2.47492e-30	Down	-4.00225	5.62852e-52	Down	MYB	CDY41299.1|1.7e-149|BnaA01g32200D [Brassica napus]	K12133//MYB-related transcription factor LHY+ko04712//Circadian rhythm - plant	NA	All
Cluster3	BraA01g040990.3C	A01:27540848-27542002	5.71588	0	Up	2.10617	3.25479e-13	Up	3.26129	9.5302e-45	Up	4.7126	0	Up	1.04484	3.34427e-08	Not-applicable	0.376346	0.0852775	Not-applicable	NA	EAZ32338.1|7.5e-55|hypothetical protein OsJ_16548 [Oryza sativa Japonica Group]	K06689//ubiquitin-conjugating enzyme E2 D [EC:2.3.2.23]+ko04141//Protein processing in endoplasmic reticulum+ko04120//Ubiquitin mediated proteolysis	GO:0035639//purine ribonucleoside triphosphate binding;GO:0097159//organic cyclic compound binding;GO:0032559//adenyl ribonucleotide binding;GO:0043168//anion binding;GO:0043167//ion binding;GO:0005524//ATP binding;GO:0008144//drug binding;GO:0000166//nucleotide binding;GO:0017076//purine nucleotide binding;GO:0097367//carbohydrate derivative binding;GO:0032555//purine ribonucleotide binding;GO:0…	4 time-point
Cluster3	BraA01g041490.3C	A01:27811946-27812867	3.39441	8.4082e-50	Up	5.99702	0	Up	3.9108	3.03242e-79	Up	0.837007	1.01726e-07	Not-applicable	3.09478	1.1968e-195	Up	2.64371	7.7172e-125	Up	NA	XP_009124340.1|1.5e-90|PREDICTED: uncharacterized protein LOC103849295 [Brassica rapa]	NA	NA	5 time-point
Cluster3	BraA01g041540.3C	A01:27828921-27829499	0.725257	2.23885e-07	Not-applicable	1.46708	1.03113e-33	Not-applicable	0.423679	0.00535113	Not-applicable	2.33205	1.62079e-22	Up	2.22662	9.40744e-20	Up	3.94007	1.8898e-111	Up	NA	CDY60822.1|1.2e-104|BnaAnng17250D [Brassica napus]	NA	NA	3 time-point
Cluster2	BraA01g041580.3C	A01:27847109-27849440	-0.90837	0.0667627	Not-applicable	3.83248	2.04958e-84	Up	3.06078	4.1123e-41	Up	-2.56986	4.46397e-07	Down	2.4759	6.70477e-34	Up	2.82889	4.39e-51	Up	NA	XP_018510665.1|2.9e-255|PREDICTED: glutamic acid-rich protein-like [Brassica rapa]	K12811//ATP-dependent RNA helicase DDX46/PRP5 [EC:3.6.4.13]+ko03040//Spliceosome;K04508//transducin (beta)-like 1	NA	5 time-point
Cluster1	BraA01g041720.3C	A01:27946034-27946243	-3.01206	1.60516e-06	Down	-4.99069	6.83937e-09	Down	-4.01206	5.72526e-08	Down	-1.08569	0.0595282	Not-applicable	-4.42931	8.80329e-06	Down	-9.47371	2.86097e-07	Down	NA	CDY34921.1|2.0e-36|BnaA01g32520D [Brassica napus]	NA	NA	5 time-point
Cluster1	BraA01g042100.3C	A01:28144712-28147349	-3.11151	3.05931e-05	Down	-2.67094	0.000125967	Down	-2.67094	0.000119938	Down	-4.39232	7.77501e-06	Down	-6.71425	7.6364e-07	Down	-0.605721	0.250206	Not-applicable	NA	XP_018510726.1|1.0e-236|PREDICTED: uncharacterized protein LOC103849984 isoform X3 [Brassica rapa]	K10661//E3 ubiquitin-protein ligase MARCH6 [EC:2.3.2.27]+ko04141//Protein processing in endoplasmic reticulum	NA	5 time-point
Cluster1	BraA01g042500.3C	A01:28346872-28348861	-1.75915	2.46691e-12	Not-applicable	-2.79342	6.70416e-21	Down	-0.519441	0.0132819	Not-applicable	-2.0961	1.30477e-17	Down	-2.34448	3.50526e-20	Down	-2.60228	1.0296e-23	Down	NA	XP_009124867.1|3.0e-202|PREDICTED: probable protein phosphatase 2C 34 [Brassica rapa]	K17506//protein phosphatase 1L [EC:3.1.3.16];K19704//protein phosphatase PTC1 [EC:3.1.3.16];K17505//protein phosphatase 1K [EC:3.1.3.16];K10147//protein phosphatase 1D [EC:3.1.3.16]	GO:0016791//phosphatase activity;GO:0042578//phosphoric ester hydrolase activity;GO:0016788//hydrolase activity, acting on ester bonds;GO:0016787//hydrolase activity;GO:0003824//catalytic activity;GO:0004721//phosphoprotein phosphatase activity;GO:0004722//protein serine/threonine phosphatase activity;GO:0140096//catalytic activity, acting on a protein;	4 time-point
Cluster3	BraA01g042950.3C	A01:28584362-28587048	7.11669	0	Up	5.17332	0	Up	4.55111	5.9373e-281	Up	5.00504	0	Up	2.78862	3.5606e-201	Up	2.62032	1.1687e-171	Up	NA	XP_009124983.1|8.3e-261|PREDICTED: uncharacterized protein LOC103850031 [Brassica rapa]	K19626//inversin;K09553//stress-induced-phosphoprotein 1	NA	All
Cluster2	BraA01g043490.3C	A01:28861178-28864501	-3.44556	1.04842e-13	Down	2.66626	4.41937e-64	Up	2.24903	1.23432e-39	Up	-2.26303	9.48654e-08	Down	2.91146	2.27669e-67	Up	2.53101	4.68438e-46	Up	NA	XP_018434500.1|5.0e-309|PREDICTED: cationic amino acid transporter 4, vacuolar-like [Raphanus sativus]	K13863//solute carrier family 7 (cationic amino acid transporter), member 1	GO:0031224//intrinsic component of membrane;GO:0016020//membrane;GO:0044425//membrane part;GO:0016021//integral component of membrane;GO:0005342//organic acid transmembrane transporter activity;GO:0015318//inorganic molecular entity transmembrane transporter activity;GO:0008509//anion transmembrane transporter activity;GO:0015075//ion transmembrane transporter activity;GO:0008514//organic anion t…	All
Cluster2	BraA01g043580.3C	A01:28914712-28916606	-2.09818	1.81342e-07	Down	2.87296	7.50755e-69	Up	4.64253	0	Up	-4.14096	3.313e-80	Down	0.520264	3.64598e-07	Not-applicable	1.33611	3.32652e-56	Not-applicable	NA	XP_009102062.1|1.1e-199|PREDICTED: probable S-sulfocysteine synthase, chloroplastic [Brassica rapa]	K01738//cysteine synthase A [EC:2.5.1.47]+ko00920//Sulfur metabolism+ko01230//Biosynthesis of amino acids+ko01100//Metabolic pathways+ko01110//Biosynthesis of secondary metabolites+ko00270//Cysteine and methionine metabolism+ko01200//Carbon metabolism	GO:0044237//cellular metabolic process;GO:1901607//alpha-amino acid biosynthetic process;GO:0009314//response to radiation;GO:0008652//cellular amino acid biosynthetic process;GO:0031323//regulation of cellular metabolic process;GO:0006520//cellular amino acid metabolic process;GO:0071704//organic substance metabolic process;GO:0009987//cellular process;GO:0008152//metabolic process;GO:0009069//s…	4 time-point
Cluster1	BraA01g043810.3C	A01:29037240-29038935	1.27009	0.184944	Not-applicable	0.667425	0.549154	Not-applicable	-1.76553	0.303206	Not-applicable	-2.58496	0.000144901	Down	-3.05445	4.30643e-05	Down	-3.75489	3.32826e-06	Down	NA	XP_009119091.1|2.3e-244|PREDICTED: nucleolin [Brassica rapa]	K17046//protein DEK;K11294//nucleolin	NA	3 time-point
Cluster2	BraA01g043830.3C	A01:29043539-29050176	-2.62882	4.23001e-15	Down	3.2949	2.3845e-175	Up	3.51716	5.1055e-217	Up	-5.78883	3.8104e-117	Down	1.12063	5.18329e-44	Not-applicable	1.19171	1.89183e-52	Not-applicable	NA	CDY23464.1|0.0e+00|BnaC04g49920D [Brassica napus]	K14290//exportin-1+ko03013//RNA transport+ko03008//Ribosome biogenesis in eukaryotes	NA	4 time-point
Cluster1	BraA01g044400.3C	A01:29301110-29302075	-6.98014	0	Down	-4.51603	3.7025e-270	Down	-6.55868	0	Down	-5.88036	1.2657e-191	Down	-2.45097	1.3013e-98	Down	-6.1319	2.8238e-207	Down	C2C2-CO-like	AAQ55455.1|8.9e-185|Col-2-like protein [Brassica rapa subsp. oleifera]	K12135//zinc finger protein CONSTANS+ko04712//Circadian rhythm - plant	GO:0005623//cell;GO:0044424//intracellular part;GO:0005634//nucleus;GO:0044464//cell part;GO:0005622//intracellular;GO:0043226//organelle;GO:0043231//intracellular membrane-bounded organelle;GO:0043227//membrane-bounded organelle;GO:0043229//intracellular organelle;GO:0008270//zinc ion binding;GO:0046872//metal ion binding;GO:0005488//binding;GO:0043169//cation binding;GO:0046914//transition meta…	All
Cluster1	BraA01g044790.3C	A01:29475500-29478516	-3.31177	2.3594e-41	Down	-4.01538	5.45635e-48	Down	-3.85926	3.8067e-47	Down	-3.42717	5.02705e-30	Down	-2.70589	1.7394e-24	Down	-4.63662	4.27323e-40	Down	NA	XP_009124817.1|0.0e+00|PREDICTED: protein SIEVE ELEMENT OCCLUSION B [Brassica rapa]	NA	NA	All
Cluster1	BraA01g044820.3C	A01:29528183-29529493	-4.33095	0	Down	-5.11099	0	Down	-5.43656	0	Down	-4.90316	0	Down	-5.50686	0	Down	-4.96012	0	Down	NA	XP_009125018.1|7.7e-161|PREDICTED: homeobox-leucine zipper protein HAT5-like isoform X1 [Brassica rapa]	K09338//homeobox-leucine zipper protein	GO:0043229//intracellular organelle;GO:0043231//intracellular membrane-bounded organelle;GO:0043227//membrane-bounded organelle;GO:0005634//nucleus;GO:0005623//cell;GO:0044464//cell part;GO:0044424//intracellular part;GO:0043226//organelle;GO:0005622//intracellular;GO:0043565//sequence-specific DNA binding;GO:0097159//organic cyclic compound binding;GO:0003676//nucleic acid binding;GO:0003677//DN…	All
Cluster1	BraA02g000050.3C	A02:23962-26820	-5.80413	3.40576e-57	Down	-3.18942	3.72329e-39	Down	-2.18942	2.37889e-26	Down	-4.88076	9.27889e-46	Down	-2.27742	9.1572e-24	Down	-2.90878	1.14415e-32	Down	NA	XP_009125388.1|0.0e+00|PREDICTED: leucine-rich repeat receptor-like protein kinase PXC2 [Brassica rapa]	K20718//LRR receptor-like serine/threonine-protein kinase ERECTA [EC:2.7.11.1]+ko04016//MAPK signaling pathway - plant	GO:0071944//cell periphery;GO:0005886//plasma membrane;GO:0016020//membrane;GO:0016021//integral component of membrane;GO:0031224//intrinsic component of membrane;GO:0005623//cell;GO:0044464//cell part;GO:0044425//membrane part;GO:0043167//ion binding;GO:0140096//catalytic activity, acting on a protein;GO:0032553//ribonucleotide binding;GO:0005524//ATP binding;GO:0035639//purine ribonucleoside tr…	All
Cluster3	BraA02g000210.3C	A02:161077-162153	4.33049	1.15264e-36	Up	2.45943	9.24096e-07	Up	2.30812	7.85166e-06	Up	2.69349	8.91138e-07	Up	2.91886	3.56079e-08	Up	1.94251	0.00241129	Not-applicable	NA	XP_009125417.1|1.2e-206|PREDICTED: uncharacterized protein LOC103850417 [Brassica rapa]	K17479//glutaredoxin domain-containing cysteine-rich protein 1	GO:0019725//cellular homeostasis;GO:0050789//regulation of biological process;GO:0065007//biological regulation;GO:0042592//homeostatic process;GO:0065008//regulation of biological quality;GO:0009987//cellular process;GO:0045454//cell redox homeostasis;GO:0050794//regulation of cellular process;GO:0005623//cell;GO:0015035//protein disulfide oxidoreductase activity;GO:0016491//oxidoreductase activ…	5 time-point
Cluster1	BraA02g000220.3C	A02:163579-164508	-4.17471	0	Down	-1.59401	0	Not-applicable	-2.09586	0	Down	-3.8925	0	Down	-2.22034	0	Down	-4.56921	0	Down	NA	XP_009125418.1|7.0e-171|PREDICTED: pyridoxal 5'-phosphate synthase subunit PDX1.3 [Brassica rapa]	K06215//pyridoxal 5'-phosphate synthase pdxS subunit [EC:4.3.3.6]+ko00750//Vitamin B6 metabolism	GO:0006766//vitamin metabolic process;GO:0018130//heterocycle biosynthetic process;GO:0009110//vitamin biosynthetic process;GO:0072524//pyridine-containing compound metabolic process;GO:0071704//organic substance metabolic process;GO:0006767//water-soluble vitamin metabolic process;GO:0019438//aromatic compound biosynthetic process;GO:1901566//organonitrogen compound biosynthetic process;GO:19013…	5 time-point
Cluster1	BraA02g000250.3C	A02:178296-180082	-3.79385	2.95192e-15	Down	-3.51006	1.98689e-14	Down	-1.84168	1.21146e-07	Not-applicable	-2.7318	2.43371e-10	Down	-2.0156	1.58868e-07	Down	-4.42368	8.2987e-16	Down	NA	XP_009125423.1|4.3e-243|PREDICTED: uncharacterized protein LOC103850422 [Brassica rapa]	NA	GO:0043227//membrane-bounded organelle;GO:0044424//intracellular part;GO:0043231//intracellular membrane-bounded organelle;GO:0005622//intracellular;GO:0005634//nucleus;GO:0043226//organelle;GO:0005623//cell;GO:0043229//intracellular organelle;GO:0044464//cell part;	5 time-point
Cluster1	BraA02g000440.3C	A02:277692-279083	-1.52014	1.28643e-31	Not-applicable	-3.66345	7.65155e-87	Down	-2.17932	5.93016e-51	Down	-3.19332	7.2011e-140	Down	-4.08096	3.5336e-173	Down	-2.87952	8.4826e-134	Down	NA	XP_009125440.1|1.9e-159|PREDICTED: uncharacterized protein C24B11.05-like [Brassica rapa]	K07025//putative hydrolase of the HAD superfamily	GO:0008152//metabolic process;GO:0003824//catalytic activity;GO:0016787//hydrolase activity;	5 time-point
Cluster2	BraA02g000630.3C	A02:369629-372371	-1.21022	1.08398e-09	Not-applicable	2.11806	1.6242e-84	Up	2.25627	1.0657e-100	Up	-3.26534	1.31242e-33	Down	2.21723	1.2516e-100	Up	2.1846	2.3216e-99	Up	NA	ADA58342.1|0.0e+00|pseudo-response regulator 7a [Brassica rapa]	K12129//pseudo-response regulator 7+ko04712//Circadian rhythm - plant	GO:0065007//biological regulation;GO:0009987//cellular process;GO:0050789//regulation of biological process;GO:0007165//signal transduction;GO:0000160//phosphorelay signal transduction system;GO:0050896//response to stimulus;GO:0051716//cellular response to stimulus;GO:0023052//signaling;GO:0050794//regulation of cellular process;GO:0007154//cell communication;GO:0035556//intracellular signal tra…	5 time-point
Cluster1	BraA02g000650.3C	A02:381699-383219	-6.58496	1.23189e-05	Down	-0.777608	0.236623	Not-applicable	-0.777608	0.156066	Not-applicable	-2.36476	8.07108e-10	Down	-2.09516	1.51949e-08	Down	-5.23266	6.32567e-19	Down	NA	XP_009125467.1|1.2e-203|PREDICTED: uncharacterized protein LOC103850464 [Brassica rapa]	K13065//shikimate O-hydroxycinnamoyltransferase [EC:2.3.1.133]+ko01100//Metabolic pathways+ko01110//Biosynthesis of secondary metabolites+ko00940//Phenylpropanoid biosynthesis+ko00941//Flavonoid biosynthesis+ko00945//Stilbenoid, diarylheptanoid and gingerol biosynthesis;K15400//omega-hydroxypalmitate O-feruloyl transferase [EC:2.3.1.188]+ko00073//Cutin, suberine and wax biosynthesis	GO:0016747//transferase activity, transferring acyl groups other than amino-acyl groups;GO:0016740//transferase activity;GO:0003824//catalytic activity;GO:0016746//transferase activity, transferring acyl groups;	4 time-point
Cluster1	BraA02g000660.3C	A02:386108-387540	-3.26493	2.16245e-36	Down	-2.32463	2.73101e-26	Down	-2.99326	1.03906e-33	Down	-3.78685	8.45708e-88	Down	-3.71934	1.19084e-87	Down	-4.35037	3.2451e-103	Down	NA	XP_009125468.1|2.1e-206|PREDICTED: uncharacterized protein LOC103850465 [Brassica rapa]	K13065//shikimate O-hydroxycinnamoyltransferase [EC:2.3.1.133]+ko01100//Metabolic pathways+ko01110//Biosynthesis of secondary metabolites+ko00940//Phenylpropanoid biosynthesis+ko00941//Flavonoid biosynthesis+ko00945//Stilbenoid, diarylheptanoid and gingerol biosynthesis	GO:0016746//transferase activity, transferring acyl groups;GO:0016740//transferase activity;GO:0016747//transferase activity, transferring acyl groups other than amino-acyl groups;GO:0003824//catalytic activity;	All
Cluster1	BraA02g000760.3C	A02:418094-418804	-2.96299	1.30277e-24	Down	-4.2431	1.43641e-32	Down	-2.64295	3.44863e-22	Down	-1.97109	2.75701e-07	Not-applicable	-2.40921	3.77282e-09	Down	-3.62644	3.24155e-13	Down	NA	XP_009125482.1|3.7e-127|PREDICTED: fasciclin-like arabinogalactan protein 11 [Brassica rapa]	K19519//transforming growth factor-beta-induced protein	NA	5 time-point
Cluster1	BraA02g000800.3C	A02:433108-435371	-6.98299	1.03964e-41	Down	-4.81307	2.60155e-36	Down	-4.0288	3.03396e-33	Down	-6.62936	1.1499e-25	Down	-4.12686	1.05141e-19	Down	-4.89239	4.11539e-23	Down	NA	KFK24777.1|0.0e+00|hypothetical protein AALP_AA8G023500 [Arabis alpina]	K05909//laccase [EC:1.10.3.2]	GO:0008152//metabolic process;GO:1901575//organic substance catabolic process;GO:1901360//organic cyclic compound metabolic process;GO:1901361//organic cyclic compound catabolic process;GO:0044237//cellular metabolic process;GO:0046271//phenylpropanoid catabolic process;GO:0071704//organic substance metabolic process;GO:0044248//cellular catabolic process;GO:0006725//cellular aromatic compound me…	All
Cluster1	BraA02g001320.3C	A02:679088-680295	-7.70044	1.38161e-09	Down	-7.70044	1.47745e-09	Down	-7.70044	1.39461e-09	Down	-3.49643	0.00336443	Not-applicable	-1.98185	0.0381502	Not-applicable	-6.30378	0.000315795	Down	NA	XP_013620058.1|4.3e-125|PREDICTED: LOW QUALITY PROTEIN: phenylalanine ammonia-lyase 3-like [Brassica oleracea var. oleracea]	K10775//phenylalanine ammonia-lyase [EC:4.3.1.24]+ko01100//Metabolic pathways+ko01110//Biosynthesis of secondary metabolites+ko00940//Phenylpropanoid biosynthesis+ko00360//Phenylalanine metabolism	GO:0044281//small molecule metabolic process;GO:0009987//cellular process;GO:1901564//organonitrogen compound metabolic process;GO:0044249//cellular biosynthetic process;GO:1901575//organic substance catabolic process;GO:0009699//phenylpropanoid biosynthetic process;GO:1902222//erythrose 4-phosphate/phosphoenolpyruvate family amino acid catabolic process;GO:0009063//cellular amino acid catabolic …	4 time-point
Cluster3	BraA02g001730.3C	A02:857342-858259	10.9858	1.6329e-95	Up	10.3685	4.95592e-62	Up	10.5594	5.78351e-71	Up	9.68825	1.78567e-38	Up	9.13443	2.97399e-26	Up	10.9844	2.47939e-96	Up	AP2-EREBP	XP_009125600.1|7.7e-178|PREDICTED: dehydration-responsive element-binding protein 2A-like [Brassica rapa]	K09286//EREBP-like factor	GO:1901576//organic substance biosynthetic process;GO:0006351//transcription, DNA-templated;GO:0044260//cellular macromolecule metabolic process;GO:0046483//heterocycle metabolic process;GO:0044237//cellular metabolic process;GO:0034654//nucleobase-containing compound biosynthetic process;GO:0090304//nucleic acid metabolic process;GO:0044249//cellular biosynthetic process;GO:0034641//cellular nit…	All
Cluster1	BraA02g001800.3C	A02:892474-894425	-3.71727	1.4589e-140	Down	-4.8055	2.2633e-168	Down	-1.87711	2.30868e-67	Not-applicable	-3.17038	3.149e-125	Down	-2.0684	3.65721e-79	Down	-3.19911	2.7038e-134	Down	NA	CDY14107.1|4.6e-261|BnaC02g02240D [Brassica napus]	K10257//acyl-lipid omega-3 desaturase [EC:1.14.19.25 1.14.19.35 1.14.19.36]	GO:0043436//oxoacid metabolic process;GO:0019752//carboxylic acid metabolic process;GO:0072330//monocarboxylic acid biosynthetic process;GO:0006629//lipid metabolic process;GO:0044283//small molecule biosynthetic process;GO:0006633//fatty acid biosynthetic process;GO:0009058//biosynthetic process;GO:0044249//cellular biosynthetic process;GO:0044238//primary metabolic process;GO:0033559//unsaturat…	5 time-point
Cluster1	BraA02g001960.3C	A02:986979-987344	-9.02514	2.65125e-09	Down	-9.02514	2.83891e-09	Down	-3.85521	3.43834e-07	Down	-8.43463	2.48783e-06	Down	-4.34717	3.04293e-05	Down	-4.2647	1.2935e-05	Down	NA	XP_009125639.1|1.1e-61|PREDICTED: uncharacterized protein LOC103850614 [Brassica rapa]	K13206//coiled-coil domain-containing protein 55;K21777//G2/mitotic-specific cyclin-B, other	NA	All
Cluster1	BraA02g002030.3C	A02:1020209-1025130	-2.51973	1.6968e-102	Down	-4.3227	6.4514e-168	Down	-4.41785	3.1013e-170	Down	-2.58378	1.24953e-68	Down	-3.02994	2.54487e-82	Down	-3.1723	1.16328e-89	Down	NA	XP_013719021.1|0.0e+00|PREDICTED: ABC transporter G family member 22-like [Brassica napus]	K05681//ATP-binding cassette, subfamily G (WHITE), member 2+ko02010//ABC transporters;K21396//ATP-binding cassette, subfamily G (WHITE), eye pigment precursor transporter	GO:0016020//membrane;GO:0016021//integral component of membrane;GO:0044425//membrane part;GO:0031224//intrinsic component of membrane;GO:0035639//purine ribonucleoside triphosphate binding;GO:0003824//catalytic activity;GO:0017076//purine nucleotide binding;GO:1901363//heterocyclic compound binding;GO:0030554//adenyl nucleotide binding;GO:0032559//adenyl ribonucleotide binding;GO:0016787//hydrola…	All
Cluster2	BraA02g002150.3C	A02:1079949-1081631	-2.12749	1.13786e-07	Down	2.16753	1.25551e-31	Up	2.79086	2.65505e-64	Up	-2.79273	1.74319e-27	Down	0.0809645	0.674119	Not-applicable	1.41351	5.78273e-31	Not-applicable	mTERF	XP_009125663.1|0.0e+00|PREDICTED: transcription termination factor MTEF18, mitochondrial-like [Brassica rapa]	K15032//mTERF domain-containing protein, mitochondrial	GO:0051171//regulation of nitrogen compound metabolic process;GO:0006355//regulation of transcription, DNA-templated;GO:0009889//regulation of biosynthetic process;GO:0019219//regulation of nucleobase-containing compound metabolic process;GO:0031323//regulation of cellular metabolic process;GO:2001141//regulation of RNA biosynthetic process;GO:0019222//regulation of metabolic process;GO:0051252//…	4 time-point
Cluster2	BraA02g002560.3C	A02:1291635-1293006	-1.3356	0.0651845	Not-applicable	3.84762	1.42288e-48	Up	3.603	5.22033e-39	Up	-2.26181	2.6117e-05	Down	2.15828	7.29135e-19	Up	3.12207	4.40321e-55	Up	NA	XP_009125711.1|3.4e-143|PREDICTED: uncharacterized protein LOC103850676 [Brassica rapa]	NA	NA	5 time-point
Cluster3	BraA02g002870.3C	A02:1406399-1407419	2.02965	8.1811e-113	Up	5.58428	0	Up	3.67958	0	Up	0.43519	4.09217e-05	Not-applicable	3.88137	0	Up	4.21506	0	Up	NAC	NP_001302747.1|1.8e-165|protein ATAF2-like [Brassica napus]	K13126//polyadenylate-binding protein+ko03015//mRNA surveillance pathway+ko03018//RNA degradation+ko03013//RNA transport;K05941//glutathione gamma-glutamylcysteinyltransferase [EC:2.3.2.15]	GO:0019438//aromatic compound biosynthetic process;GO:0018130//heterocycle biosynthetic process;GO:0043170//macromolecule metabolic process;GO:0006139//nucleobase-containing compound metabolic process;GO:0009059//macromolecule biosynthetic process;GO:1901362//organic cyclic compound biosynthetic process;GO:0034641//cellular nitrogen compound metabolic process;GO:1901360//organic cyclic compound m…	5 time-point
Cluster2	BraA02g002960.3C	A02:1441724-1442611	-1.46366	0.00988066	Not-applicable	5.5151	0	Up	4.26383	1.5848e-113	Up	-3.6845	3.60666e-09	Down	2.13386	3.15804e-21	Up	3.82103	2.8091e-123	Up	NA	XP_009125760.1|7.4e-170|PREDICTED: protein EXORDIUM-like 4 [Brassica rapa]	K14299//nucleoporin SEH1+ko03013//RNA transport	NA	5 time-point
Cluster3	BraA02g003050.3C	A02:1492088-1495420	6.92779	0	Up	5.39285	0	Up	6.22177	0	Up	4.42385	0	Up	1.91529	0	Not-applicable	2.13935	0	Up	NA	XP_013678475.1|0.0e+00|PREDICTED: heat shock 70 kDa protein 10, mitochondrial-like [Brassica napus]	K04043//molecular chaperone DnaK+ko03018//RNA degradation	GO:0006457//protein folding;GO:0009987//cellular process;GO:1901265//nucleoside phosphate binding;GO:0032559//adenyl ribonucleotide binding;GO:0032553//ribonucleotide binding;GO:0032555//purine ribonucleotide binding;GO:0005515//protein binding;GO:0005524//ATP binding;GO:0043167//ion binding;GO:0008144//drug binding;GO:0097367//carbohydrate derivative binding;GO:0097159//organic cyclic compound b…	5 time-point
Cluster3	BraA02g003060.3C	A02:1495681-1503474	7.45121	3.17129e-08	Up	6.71425	3.80408e-05	Up	6.61471	7.56745e-05	Up	5.40808	9.07298e-22	Up	2.25376	0.0562042	Not-applicable	2.56635	0.0253673	Not-applicable	NA	XP_009125362.1|4.2e-93|PREDICTED: serine carboxypeptidase-like 19 [Brassica rapa]	K09756//serine carboxypeptidase-like 19 [EC:3.4.16.- 2.3.1.91]+ko00940//Phenylpropanoid biosynthesis	NA	4 time-point
Cluster1	BraA02g003170.3C	A02:1543916-1545953	-3.55749	2.4541e-262	Down	-3.04867	4.3517e-228	Down	-3.66551	5.6949e-270	Down	-3.74952	1.2707e-286	Down	-2.54398	2.6511e-199	Down	-4.77715	0	Down	NA	XP_009125346.1|0.0e+00|PREDICTED: probable pectinesterase/pectinesterase inhibitor 51 [Brassica rapa]	K01051//pectinesterase [EC:3.1.1.11]+ko00040//Pentose and glucuronate interconversions+ko01100//Metabolic pathways	GO:0045229//external encapsulating structure organization;GO:0009057//macromolecule catabolic process;GO:0044238//primary metabolic process;GO:0044237//cellular metabolic process;GO:1901575//organic substance catabolic process;GO:0009987//cellular process;GO:0043170//macromolecule metabolic process;GO:0042737//drug catabolic process;GO:0010393//galacturonan metabolic process;GO:0071554//cell wall…	All
Cluster1	BraA02g003420.3C	A02:1679507-1679950	-9.86109	1.5007e-15	Down	-5.61316	4.10362e-14	Down	-3.65163	3.24463e-11	Down	-9.74147	2.1573e-14	Down	-5.57154	4.96147e-13	Down	-9.74147	2.97994e-15	Down	NA	XP_009125306.1|9.7e-65|PREDICTED: EPIDERMAL PATTERNING FACTOR-like protein 1 [Brassica rapa]	NA	NA	All
Cluster1	BraA02g003590.3C	A02:1762531-1764099	-4.92502	1.13386e-53	Down	-2.71691	1.22313e-33	Down	-0.768978	2.88298e-06	Not-applicable	-8.51718	1.6079e-208	Down	-3.17733	1.8414e-129	Down	-4.88782	3.1709e-187	Down	NA	XP_009125278.1|3.2e-279|PREDICTED: aspartyl protease family protein At5g10770-like [Brassica rapa]	K06002//pepsin A [EC:3.4.23.1];K02882//large subunit ribosomal protein L18Ae+ko03010//Ribosome;K01381//saccharopepsin [EC:3.4.23.25]	GO:0008233//peptidase activity;GO:0016787//hydrolase activity;GO:0004175//endopeptidase activity;GO:0004190//aspartic-type endopeptidase activity;GO:0140096//catalytic activity, acting on a protein;GO:0070001//aspartic-type peptidase activity;GO:0003824//catalytic activity;GO:0070011//peptidase activity, acting on L-amino acid peptides;	5 time-point
Cluster1	BraA02g003810.3C	A02:1840869-1841975	-6.97728	0.000163523	Down	-2.1193	0.0168187	Not-applicable	-1.14439	0.13854	Not-applicable	-7.91886	4.69784e-08	Down	-2.11151	0.000806178	Down	-2.45943	0.000118077	Down	NA	XP_009125788.1|9.8e-119|PREDICTED: adenine phosphoribosyltransferase 5 isoform X1 [Brassica rapa]	K00759//adenine phosphoribosyltransferase [EC:2.4.2.7]+ko00230//Purine metabolism+ko01100//Metabolic pathways	GO:0043096//purine nucleobase salvage;GO:1901360//organic cyclic compound metabolic process;GO:0072522//purine-containing compound biosynthetic process;GO:0071704//organic substance metabolic process;GO:1901566//organonitrogen compound biosynthetic process;GO:0006144//purine nucleobase metabolic process;GO:0044271//cellular nitrogen compound biosynthetic process;GO:0072521//purine-containing comp…	4 time-point
Cluster2	BraA02g003860.3C	A02:1873945-1877153	-2.37504	5.42728e-08	Down	2.58496	5.1483e-47	Up	3.53335	2.1588e-122	Up	-5.78687	4.92503e-89	Down	-0.127908	0.315054	Not-applicable	1.1476	1.90638e-36	Not-applicable	NA	XP_009125797.1|0.0e+00|PREDICTED: WD repeat-containing protein 43-like [Brassica rapa]	K14546//U3 small nucleolar RNA-associated protein 5+ko03008//Ribosome biogenesis in eukaryotes	NA	4 time-point
Cluster1	BraA02g003980.3C	A02:1942142-1944470	-2.96547	2.19409e-15	Down	-3.853	4.99278e-19	Down	-3.08746	4.7673e-16	Down	-2.383	1.30246e-08	Down	-2.03787	2.55344e-07	Down	-5.00749	5.73248e-16	Down	NA	XP_009125808.1|0.0e+00|PREDICTED: L-gulonolactone oxidase 3 [Brassica rapa]	K00225//L-galactono-1,4-lactone dehydrogenase [EC:1.3.2.3]+ko01100//Metabolic pathways+ko00053//Ascorbate and aldarate metabolism+ko01110//Biosynthesis of secondary metabolites;K00103//L-gulonolactone oxidase [EC:1.1.3.8]+ko01100//Metabolic pathways+ko00053//Ascorbate and aldarate metabolism	GO:0016020//membrane;GO:0036094//small molecule binding;GO:0043167//ion binding;GO:0050660//flavin adenine dinucleotide binding;GO:1901363//heterocyclic compound binding;GO:0016899//oxidoreductase activity, acting on the CH-OH group of donors, oxygen as acceptor;GO:0016491//oxidoreductase activity;GO:0000166//nucleotide binding;GO:0005488//binding;GO:0050662//coenzyme binding;GO:0043168//anion bi…	All
Cluster1	BraA02g003990.3C	A02:1947623-1948549	-2.92338	9.24055e-07	Down	-3.45943	2.0851e-07	Down	-2.53343	3.79776e-06	Down	-3.66588	4.53414e-06	Down	-0.811733	0.101446	Not-applicable	-2.78136	3.58522e-05	Down	NA	XP_009125812.1|1.1e-171|PREDICTED: E3 ubiquitin-protein ligase PUB23-like [Brassica rapa]	K20929//glyoxal/methylglyoxal oxidase [EC:1.2.3.15];K10990//RecQ-mediated genome instability protein 1	NA	5 time-point
Cluster3	BraA02g004100.3C	A02:2002484-2002678	3.0854	2.7829e-103	Up	4.80648	0	Up	4.48444	0	Up	0.707503	4.30151e-12	Not-applicable	2.14217	3.3422e-163	Up	2.49076	5.5142e-256	Up	NA	CDY61442.1|4.6e-24|BnaA02g34980D [Brassica napus]	NA	NA	5 time-point
Cluster2	BraA02g004110.3C	A02:2003586-2004759	2.26684	8.8744e-24	Up	4.30461	1.1135e-173	Up	3.56042	3.55455e-90	Up	-1.41869	4.12784e-10	Not-applicable	3.1428	1.5566e-213	Up	3.51045	0	Up	NA	XP_009125828.1|1.6e-124|PREDICTED: 50S ribosomal protein L19-1, chloroplastic-like [Brassica rapa]	K02884//large subunit ribosomal protein L19+ko03010//Ribosome	NA	5 time-point
Cluster1	BraA02g004130.3C	A02:2011410-2015279	-3.38219	2.76273e-58	Down	-1.78384	1.00661e-28	Not-applicable	-2.31806	1.29132e-39	Down	-3.34192	8.5021e-67	Down	-2.41946	1.87161e-48	Down	-2.59826	3.2324e-55	Down	NA	XP_006399692.1|1.4e-182|hypothetical protein EUTSA_v10014007mg [Eutrema salsugineum]	K18266//protein NDRG1	GO:0016021//integral component of membrane;GO:0031224//intrinsic component of membrane;GO:0016020//membrane;GO:0044425//membrane part;	5 time-point
Cluster1	BraA02g004140.3C	A02:2011410-2015279	-3.38219	2.762e-58	Down	-1.78384	1.00648e-28	Not-applicable	-2.31806	1.29112e-39	Down	-3.34192	8.5002e-67	Down	-2.41946	1.87116e-48	Down	-2.59826	3.23179e-55	Down	NA	XP_006399692.1|1.4e-182|hypothetical protein EUTSA_v10014007mg [Eutrema salsugineum]	K18266//protein NDRG1	GO:0031224//intrinsic component of membrane;GO:0044425//membrane part;GO:0016021//integral component of membrane;GO:0016020//membrane;	5 time-point
Cluster3	BraA02g004310.3C	A02:2084336-2084800	20.3427	0	Up	16.0297	0	Up	15.0068	0	Up	13.7723	0	Up	8.76108	0	Up	8.49973	0	Up	NA	XP_009125845.1|1.4e-82|PREDICTED: 17.6 kDa class II heat shock protein [Brassica rapa]	K13993//HSP20 family protein+ko04141//Protein processing in endoplasmic reticulum	NA	All
Cluster1	BraA02g004500.3C	A02:2165050-2167768	-3.75489	0.00125837	Not-applicable	-5.75489	0.000177315	Down	-5.75489	0.00017016	Down	-4.30378	2.6734e-05	Down	-4.30378	3.04379e-05	Down	-4.30378	1.29381e-05	Down	NA	XP_009125863.1|3.4e-281|PREDICTED: O-acyltransferase WSD1-like [Brassica rapa]	K15406//wax-ester synthase / diacylglycerol O-acyltransferase [EC:2.3.1.75 2.3.1.20]+ko00073//Cutin, suberine and wax biosynthesis	GO:0006629//lipid metabolic process;GO:0009058//biosynthetic process;GO:1901576//organic substance biosynthetic process;GO:0044238//primary metabolic process;GO:0044255//cellular lipid metabolic process;GO:0045017//glycerolipid biosynthetic process;GO:0008610//lipid biosynthetic process;GO:0071704//organic substance metabolic process;GO:0044237//cellular metabolic process;GO:0046486//glycerolipid…	5 time-point
Cluster1	BraA02g004570.3C	A02:2199831-2200949	-2.06692	2.01491e-23	Down	-3.83022	1.09715e-43	Down	-5.61872	1.72241e-54	Down	-2.25763	1.76201e-35	Down	-4.95807	2.61057e-71	Down	-8.2211	1.49061e-87	Down	NA	XP_009125872.1|6.8e-213|PREDICTED: DNA-damage-repair/toleration protein DRT100-like [Brassica rapa]	K13420//LRR receptor-like serine/threonine-protein kinase FLS2 [EC:2.7.11.1]+ko04626//Plant-pathogen interaction+ko04016//MAPK signaling pathway - plant	NA	All
Cluster1	BraA02g004580.3C	A02:2205158-2209254	-2.95237	1.265e-117	Down	-4.23248	6.3063e-160	Down	-3.52676	1.1993e-138	Down	-3.9358	1.37776e-82	Down	-2.31689	5.8603e-50	Down	-2.3856	6.4119e-54	Down	NA	XP_009125873.1|0.0e+00|PREDICTED: uncharacterized protein LOC103850835 [Brassica rapa]	K09955//uncharacterized protein	GO:0003824//catalytic activity;	All
Cluster1	BraA02g004670.3C	A02:2245923-2247079	-3.16384	7.20389e-58	Down	-4.70044	5.34752e-78	Down	-2.90445	2.63051e-53	Down	-2.17022	1.95426e-39	Down	-4.18362	2.65344e-75	Down	-6.16224	7.38818e-96	Down	NA	XP_009125887.1|1.2e-161|PREDICTED: uncharacterized protein LOC103850845 [Brassica rapa]	K15889//prenylcysteine alpha-carboxyl methylesterase [EC:3.1.1.-]+ko00900//Terpenoid backbone biosynthesis	NA	All
Cluster3	BraA02g004730.3C	A02:2289312-2290682	3.79394	0	Up	3.15814	0	Up	2.38632	6.2187e-159	Up	3.11521	0	Up	1.54682	5.56517e-95	Not-applicable	1.45429	6.56433e-84	Not-applicable	NA	XP_013614828.1|2.4e-162|PREDICTED: GEM-like protein 5 [Brassica oleracea var. oleracea]	K03868//RING-box protein 1+ko04141//Protein processing in endoplasmic reticulum+ko03420//Nucleotide excision repair+ko04120//Ubiquitin mediated proteolysis;K04733//interleukin-1 receptor-associated kinase 4 [EC:2.7.11.1]	GO:0048856//anatomical structure development;GO:0042221//response to chemical;GO:0010431//seed maturation;GO:0009790//embryo development;GO:0007275//multicellular organism development;GO:0071695//anatomical structure maturation;GO:0021700//developmental maturation;GO:0010162//seed dormancy process;GO:0048609//multicellular organismal reproductive process;GO:0010033//response to organic substance;…	4 time-point
Cluster1	BraA02g004780.3C	A02:2321653-2323869	-1.04731	0.0435776	Not-applicable	0.426625	0.334341	Not-applicable	-0.369234	0.408043	Not-applicable	-3.11548	2.95679e-12	Down	-3.17688	2.583e-12	Down	-2.53051	3.39635e-10	Down	NA	XP_009125902.1|0.0e+00|PREDICTED: 4-substituted benzoates-glutamate ligase GH3.12 [Brassica rapa]	K14487//auxin responsive GH3 gene family+ko04075//Plant hormone signal transduction	NA	3 time-point
Cluster1	BraA02g004820.3C	A02:2349848-2359986	-3.54862	2.13586e-47	Down	-4.06012	1.3984e-52	Down	-2.37631	2.21364e-32	Down	-2.19479	5.12536e-25	Down	-0.616386	0.000163005	Not-applicable	-3.9682	3.23382e-47	Down	NA	XP_013652875.1|7.9e-280|PREDICTED: indole-3-acetic acid-amido synthetase GH3.17-like [Brassica napus]	K14487//auxin responsive GH3 gene family+ko04075//Plant hormone signal transduction	NA	5 time-point
Cluster1	BraA02g004910.3C	A02:2382055-2383700	-4.58496	0.0510907	Not-applicable	-4.58496	0.0545584	Not-applicable	-2.26303	0.187762	Not-applicable	-4.48543	4.16779e-06	Down	-6.80735	3.92947e-07	Down	-6.80735	1.41656e-07	Down	NA	XP_018512208.1|2.4e-224|PREDICTED: protein IQ-DOMAIN 1-like [Brassica rapa]	K14411//RNA-binding protein Musashi+ko03015//mRNA surveillance pathway	NA	3 time-point
Cluster1	BraA02g005190.3C	A02:2491781-2493232	-6.32388	0	Down	-8.53104	0	Down	-11.0335	0	Down	-4.53996	0	Down	-7.49105	0	Down	-11.076	0	Down	NA	XP_013677202.1|5.9e-223|PREDICTED: chalcone synthase [Brassica napus]	K00660//chalcone synthase [EC:2.3.1.74]+ko04712//Circadian rhythm - plant+ko01100//Metabolic pathways+ko01110//Biosynthesis of secondary metabolites+ko00941//Flavonoid biosynthesis	NA	All
Cluster1	BraA02g005320.3C	A02:2527929-2529785	-2.83052	3.04298e-61	Down	-3.62106	4.90069e-77	Down	-5.70123	1.9387e-100	Down	-4.3443	2.0956e-123	Down	-4.16439	1.6976e-122	Down	-6.82073	8.1848e-161	Down	NA	XP_009125966.1|4.4e-229|PREDICTED: 3-isopropylmalate dehydrogenase 3, chloroplastic [Brassica rapa]	K21360//3-isopropylmalate/methylthioalkylmalate dehydrogenase [EC:1.1.1.85 1.1.1.-]+ko00290//Valine, leucine and isoleucine biosynthesis+ko00966//Glucosinolate biosynthesis+ko01100//Metabolic pathways+ko01110//Biosynthesis of secondary metabolites+ko01210//2-Oxocarboxylic acid metabolism	GO:1901564//organonitrogen compound metabolic process;GO:0016053//organic acid biosynthetic process;GO:0006520//cellular amino acid metabolic process;GO:0019752//carboxylic acid metabolic process;GO:0006082//organic acid metabolic process;GO:0071704//organic substance metabolic process;GO:0006807//nitrogen compound metabolic process;GO:0009081//branched-chain amino acid metabolic process;GO:19016…	All
Cluster1	BraA02g005400.3C	A02:2557217-2558366	-4.80349	2.06641e-21	Down	-2.6742	2.8392e-14	Down	-2.54798	3.48852e-13	Down	-3.71149	6.54753e-09	Down	-1.50204	0.000930865	Not-applicable	-2.82397	1.56245e-07	Down	NA	XP_009125969.2|3.5e-86|PREDICTED: zinc finger protein CONSTANS-LIKE 6-like [Brassica rapa]	K12128//pseudo-response regulator 9+ko04712//Circadian rhythm - plant;K12130//pseudo-response regulator 5+ko04712//Circadian rhythm - plant	GO:0043226//organelle;GO:0043227//membrane-bounded organelle;GO:0044464//cell part;GO:0005623//cell;GO:0043229//intracellular organelle;GO:0005622//intracellular;GO:0043231//intracellular membrane-bounded organelle;GO:0005634//nucleus;GO:0044424//intracellular part;	5 time-point
Cluster1	BraA02g005410.3C	A02:2563138-2563593	-5.05992	6.68523e-18	Down	-4.47496	8.36058e-17	Down	-3.07286	8.55276e-13	Down	-3.59637	2.14571e-08	Down	-2.2205	1.73966e-05	Down	-2.14319	1.36247e-05	Down	NA	XP_009125969.2|3.7e-80|PREDICTED: zinc finger protein CONSTANS-LIKE 6-like [Brassica rapa]	NA	GO:0043231//intracellular membrane-bounded organelle;GO:0005634//nucleus;GO:0005623//cell;GO:0005622//intracellular;GO:0044424//intracellular part;GO:0043227//membrane-bounded organelle;GO:0043229//intracellular organelle;GO:0044464//cell part;GO:0043226//organelle;	All
Cluster1	BraA02g005490.3C	A02:2605996-2607343	-2.9386	2.76972e-06	Down	-1.37156	0.00519881	Not-applicable	-0.810844	0.0570006	Not-applicable	-6.73761	1.30946e-32	Down	-3.66232	3.05493e-24	Down	-3.24118	5.69625e-23	Down	NA	XP_013662396.1|4.1e-179|PREDICTED: uncharacterized protein At4g17700-like isoform X1 [Brassica napus]	NA	NA	4 time-point
Cluster1	BraA02g005690.3C	A02:2702775-2709723	-2.81283	7.3459e-242	Down	-3.59166	1.0161e-304	Down	-2.51674	4.888e-214	Down	-2.26253	7.50355e-91	Down	-1.2119	1.25756e-38	Not-applicable	-1.51349	5.58992e-56	Not-applicable	NA	XP_010492307.1|0.0e+00|PREDICTED: potassium transporter 8-like isoform X1 [Camelina sativa]	K03549//KUP system potassium uptake protein	GO:0016021//integral component of membrane;GO:0016020//membrane;GO:0031224//intrinsic component of membrane;GO:0044425//membrane part;GO:0022890//inorganic cation transmembrane transporter activity;GO:0015075//ion transmembrane transporter activity;GO:0015318//inorganic molecular entity transmembrane transporter activity;GO:0005215//transporter activity;GO:0022857//transmembrane transporter activ…	4 time-point
Cluster1	BraA02g006010.3C	A02:2853446-2856427	-6.3443	9.44523e-25	Down	-4.09637	3.50398e-20	Down	-3.82073	2.50584e-19	Down	-3.64689	8.92853e-14	Down	-0.765535	0.0129485	Not-applicable	-1.94062	3.49512e-08	Not-applicable	NA	XP_006400067.1|1.0e-286|hypothetical protein EUTSA_v10013218mg [Eutrema salsugineum]	K20867//galacturonosyltransferase 12/13/14/15 [EC:2.4.1.-]	GO:0000904//cell morphogenesis involved in differentiation;GO:0010393//galacturonan metabolic process;GO:0044264//cellular polysaccharide metabolic process;GO:0007275//multicellular organism development;GO:1901576//organic substance biosynthetic process;GO:0009555//pollen development;GO:0045488//pectin metabolic process;GO:0003006//developmental process involved in reproduction;GO:0044036//cell w…	4 time-point
Cluster1	BraA02g006030.3C	A02:2858300-2859742	-2.72531	3.91005e-81	Down	-4.04947	3.9309e-115	Down	-3.19033	7.24129e-95	Down	-2.40861	1.02707e-49	Down	-2.69754	8.17017e-57	Down	-3.49864	9.82292e-77	Down	NA	XP_010463593.1|1.1e-271|PREDICTED: UDP-glucose 6-dehydrogenase 3-like [Camelina sativa]	K00012//UDPglucose 6-dehydrogenase [EC:1.1.1.22]+ko00520//Amino sugar and nucleotide sugar metabolism+ko00040//Pentose and glucuronate interconversions+ko01100//Metabolic pathways+ko00053//Ascorbate and aldarate metabolism	GO:0051287//NAD binding;GO:1901363//heterocyclic compound binding;GO:0036094//small molecule binding;GO:0050662//coenzyme binding;GO:0016616//oxidoreductase activity, acting on the CH-OH group of donors, NAD or NADP as acceptor;GO:0003824//catalytic activity;GO:0048037//cofactor binding;GO:1901265//nucleoside phosphate binding;GO:0097159//organic cyclic compound binding;GO:0000166//nucleotide bin…	All
Cluster1	BraA02g006130.3C	A02:2910708-2912548	-4.4799	1.13794e-34	Down	-2.84099	2.92194e-24	Down	-2.23414	6.45723e-19	Down	-6.46447	2.22295e-59	Down	-3.41002	4.14316e-42	Down	-3.78987	1.02431e-47	Down	NA	AAC50001.1|1.3e-208|reversibly glycosylated polypeptide-2 [Arabidopsis thaliana]	K13379//reversibly glycosylated polypeptide / UDP-arabinopyranose mutase [EC:2.4.1.- 5.4.99.30]+ko00520//Amino sugar and nucleotide sugar metabolism	GO:0006970//response to osmotic stress;GO:0009651//response to salt stress;GO:0048229//gametophyte development;GO:0006793//phosphorus metabolic process;GO:0030243//cellulose metabolic process;GO:1901360//organic cyclic compound metabolic process;GO:0009555//pollen development;GO:0034637//cellular carbohydrate biosynthetic process;GO:0043170//macromolecule metabolic process;GO:0009987//cellular pr…	All
Cluster2	BraA02g006160.3C	A02:2925997-2930926	-2.56768	6.98382e-07	Down	5.49764	0	Up	4.15537	5.454e-170	Up	-6.24476	5.79597e-63	Down	2.25774	3.308e-136	Up	1.95655	7.34525e-95	Not-applicable	NA	XP_013663594.1|0.0e+00|PREDICTED: DNA-directed RNA polymerase 2, chloroplastic/mitochondrial-like [Brassica napus]	K10908//DNA-directed RNA polymerase, mitochondrial [EC:2.7.7.6]	GO:0044249//cellular biosynthetic process;GO:0044238//primary metabolic process;GO:0008152//metabolic process;GO:0044271//cellular nitrogen compound biosynthetic process;GO:0071704//organic substance metabolic process;GO:0034641//cellular nitrogen compound metabolic process;GO:0009987//cellular process;GO:0006725//cellular aromatic compound metabolic process;GO:0043170//macromolecule metabolic pr…	5 time-point
Cluster1	BraA02g006200.3C	A02:2943692-2944824	-5.59382	3.16571e-90	Down	-5.07597	2.26431e-86	Down	-2.67387	2.12996e-52	Down	-2.90454	3.83217e-17	Down	-0.696041	0.00343765	Not-applicable	-2.81915	1.46142e-17	Down	NA	XP_009126068.1|1.2e-181|PREDICTED: proline-rich extensin-like protein EPR1 [Brassica rapa]	K15889//prenylcysteine alpha-carboxyl methylesterase [EC:3.1.1.-]+ko00900//Terpenoid backbone biosynthesis;K21952//CASK-interacting protein	NA	5 time-point
Cluster1	BraA02g006310.3C	A02:2995696-2998659	-3.64416	0	Down	-3.01712	1.0547e-282	Down	-2.46215	2.604e-227	Down	-4.21501	0	Down	-1.3337	3.50807e-96	Not-applicable	-1.56432	5.2244e-127	Not-applicable	NA	XP_009126087.1|6.8e-199|PREDICTED: mental retardation GTPase activating protein homolog 4-like isoform X1 [Brassica rapa]	K17046//protein DEK	NA	4 time-point
Cluster2	BraA02g006660.3C	A02:3164790-3169440	-2.63941	1.26999e-06	Down	2.57603	7.82055e-33	Up	2.99777	4.08649e-51	Up	-3.8618	1.67295e-54	Down	-0.492569	0.000726042	Not-applicable	0.774636	4.11254e-12	Not-applicable	NA	XP_013649828.1|0.0e+00|PREDICTED: transducin beta-like protein 3 [Brassica napus]	K14555//U3 small nucleolar RNA-associated protein 13+ko03008//Ribosome biogenesis in eukaryotes	GO:0046483//heterocycle metabolic process;GO:0010467//gene expression;GO:0044085//cellular component biogenesis;GO:0006725//cellular aromatic compound metabolic process;GO:0006396//RNA processing;GO:0043170//macromolecule metabolic process;GO:0006807//nitrogen compound metabolic process;GO:0034641//cellular nitrogen compound metabolic process;GO:0006139//nucleobase-containing compound metabolic p…	4 time-point
Cluster2	BraA02g006780.3C	A02:3218152-3225588	-2.28824	7.73669e-54	Down	2.8937	0	Up	2.05206	2.7056e-194	Up	-3.30653	5.0128e-116	Down	2.27897	0	Up	2.07756	1.247e-300	Up	NA	XP_013667542.1|0.0e+00|PREDICTED: protein EXPORTIN 1A-like [Brassica napus]	K14290//exportin-1+ko03013//RNA transport+ko03008//Ribosome biogenesis in eukaryotes	GO:0046907//intracellular transport;GO:0071702//organic substance transport;GO:0051179//localization;GO:0006886//intracellular protein transport;GO:0042886//amide transport;GO:0033036//macromolecule localization;GO:0051641//cellular localization;GO:0015833//peptide transport;GO:0008104//protein localization;GO:0045184//establishment of protein localization;GO:0034613//cellular protein localizatio…	All
Cluster1	BraA02g006790.3C	A02:3225910-3227464	-2.37183	2.2651e-133	Down	-2.47125	2.295e-140	Down	-2.24544	2.245e-125	Down	-3.48834	1.8255e-251	Down	-3.00417	6.0299e-222	Down	-2.20549	5.849e-164	Down	NA	XP_009126157.1|4.3e-265|PREDICTED: UDP-glycosyltransferase 78D2-like isoform X1 [Brassica rapa]	K10757//flavonol 3-O-glucosyltransferase [EC:2.4.1.91]+ko01100//Metabolic pathways+ko01110//Biosynthesis of secondary metabolites+ko00944//Flavone and flavonol biosynthesis	NA	All
Cluster1	BraA02g006840.3C	A02:3245216-3246972	-2.44104	0	Down	-2.63396	0	Down	-3.46772	0	Down	-2.14396	0	Down	-2.47577	0	Down	-3.24331	0	Down	NA	NP_001288883.1|2.0e-203|nitrilase 2-like [Brassica rapa]	K01501//nitrilase [EC:3.5.5.1]+ko00910//Nitrogen metabolism+ko00380//Tryptophan metabolism+ko00460//Cyanoamino acid metabolism	GO:0008152//metabolic process;GO:0006807//nitrogen compound metabolic process;GO:0016810//hydrolase activity, acting on carbon-nitrogen (but not peptide) bonds;GO:0016787//hydrolase activity;GO:0003824//catalytic activity;	All
Cluster1	BraA02g006870.3C	A02:3254516-3255954	-5.11478	1.89188e-18	Down	-2.7785	5.51168e-12	Down	-2.6423	1.90069e-11	Down	-6.33985	3.47135e-23	Down	-2.03973	5.68626e-10	Down	-3.28674	5.1888e-17	Down	NA	XP_009126169.1|4.4e-113|PREDICTED: uncharacterized protein LOC103851088 [Brassica rapa]	NA	GO:0016020//membrane;GO:0044425//membrane part;GO:0016021//integral component of membrane;GO:0031224//intrinsic component of membrane;	All
Cluster1	BraA02g006880.3C	A02:3256633-3257440	-6.40599	1.35616e-25	Down	-5.47999	3.19561e-24	Down	-9.72792	2.76341e-27	Down	-9.85487	1.01045e-29	Down	-3.62605	7.39809e-21	Down	-9.85487	1.22771e-31	Down	NA	XP_009126170.1|5.1e-120|PREDICTED: glutathione S-transferase F12 [Brassica rapa]	K00799//glutathione S-transferase [EC:2.5.1.18]+ko00480//Glutathione metabolism	NA	All
Cluster1	BraA02g006920.3C	A02:3270499-3272381	-4.32193	1.05326e-05	Down	-6.64386	9.99434e-07	Down	-4.32193	1.09333e-05	Down	-6.47573	4.82409e-06	Down	-4.15381	5.65872e-05	Down	-6.47573	2.35783e-06	Down	NA	XP_009126172.1|1.3e-247|PREDICTED: cyclin-A1-1-like [Brassica rapa]	K06627//cyclin-A	GO:0043229//intracellular organelle;GO:0005622//intracellular;GO:0044424//intracellular part;GO:0005623//cell;GO:0043227//membrane-bounded organelle;GO:0043231//intracellular membrane-bounded organelle;GO:0005634//nucleus;GO:0043226//organelle;GO:0044464//cell part;	All
Cluster1	BraA02g007630.3C	A02:3592072-3593566	-6.17659	2.0394e-100	Down	-5.68355	1.61427e-97	Down	-2.24148	9.79676e-46	Down	-4.13598	3.24387e-32	Down	-1.53434	1.74908e-11	Not-applicable	-3.53987	1.62864e-30	Down	NA	XP_009126251.1|2.1e-209|PREDICTED: GDSL esterase/lipase At5g18430 [Brassica rapa]	K00679//phospholipid:diacylglycerol acyltransferase [EC:2.3.1.158]+ko00561//Glycerolipid metabolism;K10691//E3 ubiquitin-protein ligase UBR4 [EC:2.3.2.27];K14209//solute carrier family 36 (proton-coupled amino acid transporter);K01188//beta-glucosidase [EC:3.2.1.21]+ko01100//Metabolic pathways+ko00500//Starch and sucrose metabolism+ko01110//Biosynthesis of secondary metabolites+ko00460//Cyanoamin…	GO:0003824//catalytic activity;GO:0016787//hydrolase activity;GO:0016788//hydrolase activity, acting on ester bonds;	5 time-point
Cluster1	BraA02g007650.3C	A02:3600089-3604583	-4.12803	1.5218e-85	Down	-4.2496	1.52728e-87	Down	-3.27357	2.44036e-71	Down	-3.82842	1.80918e-67	Down	-2.86422	3.91965e-53	Down	-3.93099	2.08568e-73	Down	NA	XP_009126253.1|2.1e-258|PREDICTED: uncharacterized protein LOC103851173 [Brassica rapa]	NA	NA	All
Cluster1	BraA02g007660.3C	A02:3605254-3606462	-0.510195	0.281334	Not-applicable	-2.4957	5.34577e-05	Down	-1.35819	0.00812119	Not-applicable	-4.32912	4.79954e-29	Down	-4.37803	2.24908e-29	Down	-2.19162	1.86908e-16	Down	NA	XP_009126255.1|2.3e-238|PREDICTED: G-type lectin S-receptor-like serine/threonine-protein kinase At1g67520 [Brassica rapa]	K04733//interleukin-1 receptor-associated kinase 4 [EC:2.7.11.1]	NA	4 time-point
Cluster1	BraA02g007790.3C	A02:3649601-3649909	-0.408435	0.00493702	Not-applicable	-1.20572	6.48572e-14	Not-applicable	-1.72209	7.93999e-23	Not-applicable	-2.09589	1.08036e-38	Down	-2.08125	8.2408e-39	Down	-2.39505	4.59135e-48	Down	NA	XP_009126270.1|3.7e-52|PREDICTED: monothiol glutaredoxin-S2-like [Brassica rapa]	K03676//glutaredoxin 3	GO:0019725//cellular homeostasis;GO:0050794//regulation of cellular process;GO:0009987//cellular process;GO:0065008//regulation of biological quality;GO:0050789//regulation of biological process;GO:0065007//biological regulation;GO:0045454//cell redox homeostasis;GO:0042592//homeostatic process;GO:0005623//cell;GO:0009055//electron transfer activity;GO:0016667//oxidoreductase activity, acting on …	3 time-point
Cluster1	BraA02g008020.3C	A02:3802547-3803053	-4.43173	1.2072e-212	Down	-3.45087	3.3516e-176	Down	-2.57399	2.3625e-131	Down	-4.04031	7.2966e-137	Down	-1.2217	1.52589e-33	Not-applicable	-3.22582	8.6925e-121	Down	NA	XP_009126307.1|5.6e-78|PREDICTED: uncharacterized protein LOC103851215 [Brassica rapa]	NA	NA	5 time-point
Cluster1	BraA02g008200.3C	A02:3915147-3917695	-2.13298	5.6461e-110	Down	-3.20018	1.1062e-172	Down	-2.10795	7.8102e-109	Down	-2.0989	1.53898e-74	Down	-1.27195	1.34585e-37	Not-applicable	-2.6244	5.2138e-103	Down	NA	XP_009126367.1|2.8e-278|PREDICTED: uncharacterized protein LOC103851277 [Brassica rapa]	K03834//tyrosine-specific transport protein	GO:0043227//membrane-bounded organelle;GO:0044459//plasma membrane part;GO:0044425//membrane part;GO:0005737//cytoplasm;GO:0009536//plastid;GO:0043226//organelle;GO:0044424//intracellular part;GO:0031967//organelle envelope;GO:0044434//chloroplast part;GO:0009941//chloroplast envelope;GO:0016021//integral component of membrane;GO:0071944//cell periphery;GO:0043231//intracellular membrane-bounded …	5 time-point
Cluster1	BraA02g008310.3C	A02:3955385-3960379	-2.79471	9.76541e-48	Down	-2.7092	6.21772e-46	Down	-2.62846	7.09277e-45	Down	-3.73769	2.08095e-45	Down	-3.35918	3.92325e-42	Down	-4.38154	4.38213e-54	Down	NA	XP_006400521.1|0.0e+00|hypothetical protein EUTSA_v10012949mg [Eutrema salsugineum]	K17471//sulfate transporter 3	GO:0044425//membrane part;GO:0016020//membrane;GO:0031224//intrinsic component of membrane;GO:0016021//integral component of membrane;GO:1901682//sulfur compound transmembrane transporter activity;GO:0008509//anion transmembrane transporter activity;GO:0015103//inorganic anion transmembrane transporter activity;GO:0015291//secondary active transmembrane transporter activity;GO:0008271//secondary …	All
Cluster2	BraA02g008450.3C	A02:4010998-4016575	-2.02291	1.06779e-51	Down	2.75987	0	Up	2.24396	2.3416e-278	Up	-3.33171	1.1201e-206	Down	1.06742	7.00112e-97	Not-applicable	1.21304	2.4356e-135	Not-applicable	NA	XP_013682008.1|0.0e+00|PREDICTED: importin-5-like [Brassica napus]	K20222//importin-5	GO:0005622//intracellular;GO:0044444//cytoplasmic part;GO:0030312//external encapsulating structure;GO:0071944//cell periphery;GO:0005829//cytosol;GO:0044424//intracellular part;GO:0005623//cell;GO:0005618//cell wall;GO:0005737//cytoplasm;GO:0044464//cell part;	4 time-point
Cluster1	BraA02g008500.3C	A02:4036100-4037008	-3.06609	8.84306e-10	Down	-4.68758	5.47804e-13	Down	-8.38802	1.46209e-15	Down	-3.56635	1.47961e-05	Down	-1.98138	0.0020493	Not-applicable	-7.26679	7.00996e-08	Down	NA	XP_009126397.1|2.5e-173|PREDICTED: transmembrane protein 45B-like [Brassica rapa]	K10696//E3 ubiquitin-protein ligase BRE1 [EC:2.3.2.27]	NA	5 time-point
Cluster1	BraA02g008610.3C	A02:4072580-4073782	-7.61324	1.2365e-57	Down	-2.43532	7.1107e-28	Down	-3.52577	5.73214e-40	Down	-7.30195	4.19757e-46	Down	-3.41443	9.51874e-32	Down	-2.66969	2.46672e-26	Down	NA	XP_009126405.1|2.1e-236|PREDICTED: uncharacterized protein LOC103851315 [Brassica rapa]	NA	NA	All
Cluster3	BraA02g008780.3C	A02:4134768-4137431	5.56925	5.8535e-121	Up	10.4765	0	Up	6.32337	3.35e-213	Up	0.631032	0.0277916	Not-applicable	6.11995	0	Up	7.21634	0	Up	NA	XP_009126434.1|0.0e+00|PREDICTED: probable galactinol--sucrose galactosyltransferase 6 isoform X2 [Brassica rapa]	K06617//raffinose synthase [EC:2.4.1.82]+ko00052//Galactose metabolism	GO:0003824//catalytic activity;	5 time-point
Cluster1	BraA02g008940.3C	A02:4211410-4215542	-4.08746	0.000388149	Down	-6.40939	4.87397e-05	Down	-6.40939	4.67357e-05	Down	-5.9542	0.000482211	Down	-3.63227	0.00385935	Not-applicable	-5.9542	0.000315743	Down	NA	XP_009126453.1|6.6e-216|PREDICTED: protein Brevis radix-like 4 [Brassica rapa]	K04733//interleukin-1 receptor-associated kinase 4 [EC:2.7.11.1];K06630//14-3-3 protein epsilon	NA	5 time-point
Cluster2	BraA02g008980.3C	A02:4225188-4225823	-5.69758	4.67915e-98	Down	-2.82504	2.31767e-59	Down	2.74786	0	Up	-4.29535	1.008e-118	Down	-1.91948	4.32278e-53	Not-applicable	0.291281	0.00102823	Not-applicable	NA	XP_009126456.1|1.1e-114|PREDICTED: germin-like protein 1 [Brassica rapa]	NA	GO:0005576//extracellular region;GO:0043169//cation binding;GO:0005488//binding;GO:0043167//ion binding;GO:0046914//transition metal ion binding;GO:0045735//nutrient reservoir activity;GO:0046872//metal ion binding;GO:0030145//manganese ion binding;	4 time-point
Cluster3	BraA02g008990.3C	A02:4227791-4228450	15.0449	0	Up	12.2761	3.2214e-165	Up	13.9686	0	Up	13.0992	0	Up	9.46534	7.6008e-208	Up	9.00438	3.3481e-153	Up	NA	XP_009126458.1|3.2e-117|PREDICTED: germin-like protein subfamily 3 member 3 [Brassica rapa]	NA	GO:0005576//extracellular region;GO:0043169//cation binding;GO:0045735//nutrient reservoir activity;GO:0043167//ion binding;GO:0046872//metal ion binding;GO:0046914//transition metal ion binding;GO:0030145//manganese ion binding;GO:0005488//binding;	All
Cluster3	BraA02g009000.3C	A02:4231795-4232433	3.13309	1.08068e-20	Up	1.24473	0.0127736	Not-applicable	2.13861	1.79777e-07	Up	7.07963	3.5189e-78	Up	3.45943	3.65345e-05	Up	3.22781	0.00019708	Up	NA	XP_009126460.1|3.5e-113|PREDICTED: germin-like protein 1 [Brassica rapa]	NA	GO:0005576//extracellular region;GO:0043167//ion binding;GO:0045735//nutrient reservoir activity;GO:0046872//metal ion binding;GO:0046914//transition metal ion binding;GO:0030145//manganese ion binding;GO:0043169//cation binding;GO:0005488//binding;	5 time-point
Cluster1	BraA02g009050.3C	A02:4253634-4254092	-5.51457	2.42593e-25	Down	-3.20299	5.93308e-18	Down	-1.28301	2.1053e-06	Not-applicable	-5.01749	3.92457e-25	Down	-2.91561	4.36261e-17	Down	-2.31976	3.41999e-14	Down	NA	XP_009126464.1|4.4e-81|PREDICTED: uncharacterized protein LOC103851366 [Brassica rapa]	NA	NA	5 time-point
Cluster3	BraA02g009100.3C	A02:4281070-4282266	3.02647	0	Up	3.57176	0	Up	3.95099	0	Up	2.9378	0	Up	2.36875	0	Up	2.23233	0	Up	NA	XP_009126472.1|3.9e-135|PREDICTED: 20 kDa chaperonin, chloroplastic [Brassica rapa]	K04078//chaperonin GroES	GO:0006457//protein folding;GO:0009987//cellular process;GO:0005737//cytoplasm;GO:0005623//cell;GO:0044464//cell part;GO:0005622//intracellular;GO:0044424//intracellular part;GO:0035639//purine ribonucleoside triphosphate binding;GO:0097159//organic cyclic compound binding;GO:0005524//ATP binding;GO:0043168//anion binding;GO:0032559//adenyl ribonucleotide binding;GO:0000166//nucleotide binding;GO…	All
Cluster1	BraA02g009120.3C	A02:4295740-4296300	-6.71425	0.00213535	Not-applicable	-3.25481	0.013491	Not-applicable	-6.71425	0.0022356	Not-applicable	-7.87652	6.64082e-07	Down	-2.83212	0.000228271	Down	-7.87652	2.85965e-07	Down	NA	XP_013721895.1|6.7e-108|PREDICTED: uncharacterized protein LOC106425734 [Brassica napus]	NA	GO:0016020//membrane;GO:0031224//intrinsic component of membrane;GO:0016021//integral component of membrane;GO:0044425//membrane part;	3 time-point
Cluster2	BraA02g009330.3C	A02:4409124-4411411	-5.20945	1.18742e-08	Down	3.9746	1.0002e-113	Up	3.03054	1.77202e-47	Up	-5.39232	6.00817e-10	Down	2.49643	2.93419e-30	Up	0.7022	0.022927	Not-applicable	NA	XP_009124334.1|0.0e+00|PREDICTED: L-ascorbate oxidase-like [Brassica rapa]	K00423//L-ascorbate oxidase [EC:1.10.3.3]+ko01100//Metabolic pathways+ko00053//Ascorbate and aldarate metabolism	GO:0005576//extracellular region;GO:0043167//ion binding;GO:0005488//binding;GO:0043169//cation binding;GO:0046872//metal ion binding;GO:0005507//copper ion binding;GO:0046914//transition metal ion binding;GO:0003824//catalytic activity;GO:0016491//oxidoreductase activity;	5 time-point
Cluster1	BraA02g009340.3C	A02:4420761-4424160	-2.32193	2.00552e-08	Down	-2.98489	1.03034e-10	Down	-2.81497	4.30059e-10	Down	-2.71823	1.85855e-10	Down	-5.3505	1.8787e-16	Down	-3.02857	4.83533e-12	Down	NA	XP_013721839.1|0.0e+00|PREDICTED: L-ascorbate oxidase-like [Brassica napus]	K00423//L-ascorbate oxidase [EC:1.10.3.3]+ko01100//Metabolic pathways+ko00053//Ascorbate and aldarate metabolism	NA	All
Cluster3	BraA02g009410.3C	A02:4451070-4455695	2.03562	1.87953e-05	Up	1.3505	0.0163295	Not-applicable	3.34341	1.36342e-19	Up	4.81103	2.33014e-47	Up	3.05063	1.50543e-10	Up	2.79256	1.69506e-08	Up	NA	CDY09103.1|0.0e+00|BnaA02g05290D [Brassica napus]	K11593//eukaryotic translation initiation factor 2C	GO:0050789//regulation of biological process;GO:0010629//negative regulation of gene expression;GO:0048519//negative regulation of biological process;GO:0010468//regulation of gene expression;GO:0060255//regulation of macromolecule metabolic process;GO:0009892//negative regulation of metabolic process;GO:0009987//cellular process;GO:0065007//biological regulation;GO:0019222//regulation of metabol…	5 time-point
Cluster2	BraA02g009420.3C	A02:4457027-4460839	-2.58763	2.43329e-33	Down	3.47941	0	Up	2.05301	5.4303e-104	Up	-5.26092	4.8716e-131	Down	0.607903	2.73427e-13	Not-applicable	3.09636	0	Up	NA	XP_009126508.1|0.0e+00|PREDICTED: la-related protein 1A-like [Brassica rapa]	K18757//la-related protein 1	GO:0003723//RNA binding;GO:1901363//heterocyclic compound binding;GO:0003676//nucleic acid binding;GO:0005488//binding;GO:0097159//organic cyclic compound binding;	5 time-point
Cluster2	BraA02g009650.3C	A02:4600063-4600875	-2.75974	0.000112094	Down	4.44083	1.5223e-104	Up	3.14168	1.12457e-32	Up	-4.74775	7.80806e-14	Down	1.16235	5.07415e-07	Not-applicable	1.99012	1.02381e-24	Not-applicable	NA	XP_013680122.1|8.9e-154|PREDICTED: probable CCR4-associated factor 1 homolog 11 [Brassica napus]	K12581//CCR4-NOT transcription complex subunit 7/8+ko03018//RNA degradation	GO:1901363//heterocyclic compound binding;GO:0097159//organic cyclic compound binding;GO:0003676//nucleic acid binding;GO:0005488//binding;	4 time-point
Cluster1	BraA02g009740.3C	A02:4628023-4629454	1.52546	0.0807503	Not-applicable	-1.87447	0.309468	Not-applicable	-0.956931	0.557134	Not-applicable	-4.17932	1.07675e-08	Down	-5.09686	1.19936e-09	Down	-8.26679	1.46588e-11	Down	NAC	XP_009126539.1|1.6e-135|PREDICTED: NAC domain-containing protein 90 [Brassica rapa]	K13126//polyadenylate-binding protein+ko03015//mRNA surveillance pathway+ko03018//RNA degradation+ko03013//RNA transport	GO:0019219//regulation of nucleobase-containing compound metabolic process;GO:0046483//heterocycle metabolic process;GO:0006355//regulation of transcription, DNA-templated;GO:0032774//RNA biosynthetic process;GO:0044249//cellular biosynthetic process;GO:0065007//biological regulation;GO:0044271//cellular nitrogen compound biosynthetic process;GO:0019222//regulation of metabolic process;GO:0006351…	3 time-point
Cluster1	BraA02g009750.3C	A02:4635204-4635821	-3.15245	5.86859e-39	Down	-1.90453	1.55256e-22	Not-applicable	-5.15245	3.09663e-55	Down	-4.08495	1.8807e-102	Down	-4.01201	2.7545e-103	Down	-3.98185	1.7527e-107	Down	NA	XP_009126540.1|2.5e-116|PREDICTED: protein FANTASTIC FOUR 1 [Brassica rapa]	K13161//heterogeneous nuclear ribonucleoprotein R;K20642//Rho GTPase-activating protein 22/24/25;K09528//DnaJ homolog subfamily C member 8	NA	5 time-point
Cluster1	BraA02g009810.3C	A02:4668890-4673094	-4.37504	3.86804e-11	Down	-5.37504	3.52632e-12	Down	-5.37504	3.31005e-12	Down	-3.46281	6.2458e-110	Down	-7.60329	1.3403e-165	Down	-5.25537	6.3524e-155	Down	NA	XP_009126546.1|2.8e-281|PREDICTED: fatty acyl-CoA reductase 1-like [Brassica rapa]	K13356//alcohol-forming fatty acyl-CoA reductase [EC:1.2.1.84]+ko04146//Peroxisome+ko00073//Cutin, suberine and wax biosynthesis	GO:0008152//metabolic process;GO:0044238//primary metabolic process;GO:0006629//lipid metabolic process;GO:0071704//organic substance metabolic process;GO:0016491//oxidoreductase activity;GO:0102965//alcohol-forming fatty acyl-CoA reductase activity;GO:0003824//catalytic activity;GO:0016903//oxidoreductase activity, acting on the aldehyde or oxo group of donors;GO:0016620//oxidoreductase activity…	All
Cluster1	BraA02g009950.3C	A02:4749425-4753847	-4.32747	2.11518e-34	Down	-3.94044	2.1492e-32	Down	-0.548126	0.00484477	Not-applicable	-4.92626	2.62598e-76	Down	-2.10229	5.38459e-36	Down	-6.32835	2.30878e-90	Down	NA	XP_012076191.1|3.4e-266|glucomannan 4-beta-mannosyltransferase 2 [Jatropha curcas]	K13680//beta-mannan synthase [EC:2.4.1.32]	GO:0000003//reproduction;GO:0009987//cellular process;GO:0048359//mucilage metabolic process involved in seed coat development;GO:0032501//multicellular organismal process;GO:0009791//post-embryonic development;GO:0008152//metabolic process;GO:0003006//developmental process involved in reproduction;GO:0007275//multicellular organism development;GO:0010191//mucilage metabolic process;GO:0010154//f…	5 time-point
Cluster2	BraA02g010480.3C	A02:5116617-5124753	-2.98351	3.99368e-11	Down	4.23301	7.4774e-268	Up	4.82033	0	Up	-3.47317	4.96024e-30	Down	2.84591	1.4302e-174	Up	3.44444	0	Up	NA	XP_009126624.1|0.0e+00|PREDICTED: DNA-directed RNA polymerase III subunit 1 [Brassica rapa]	K03018//DNA-directed RNA polymerase III subunit RPC1 [EC:2.7.7.6]+ko00230//Purine metabolism+ko03020//RNA polymerase+ko01100//Metabolic pathways+ko00240//Pyrimidine metabolism	GO:0010467//gene expression;GO:0034641//cellular nitrogen compound metabolic process;GO:0044249//cellular biosynthetic process;GO:0006351//transcription, DNA-templated;GO:1901360//organic cyclic compound metabolic process;GO:0006725//cellular aromatic compound metabolic process;GO:0019438//aromatic compound biosynthetic process;GO:0044237//cellular metabolic process;GO:0044271//cellular nitrogen …	All
Cluster2	BraA02g010530.3C	A02:5160780-5165353	-5.04439	5.20043e-10	Down	2.95184	8.6472e-49	Up	2.63039	1.19182e-34	Up	-4.91754	5.79557e-26	Down	1.15809	1.03465e-11	Not-applicable	1.82842	1.39216e-35	Not-applicable	NA	XP_009126631.1|0.0e+00|PREDICTED: uncharacterized protein LOC103851531 isoform X1 [Brassica rapa]	K03539//ribonuclease P/MRP protein subunit RPP1 [EC:3.1.26.5]+ko03013//RNA transport+ko03008//Ribosome biogenesis in eukaryotes	NA	4 time-point
Cluster1	BraA02g010560.3C	A02:5173220-5173648	-3.31882	1.03987e-12	Down	-0.396502	0.215471	Not-applicable	-2.35814	3.66168e-09	Down	-3.69746	1.79235e-21	Down	-3.03721	5.76838e-18	Down	-3.10394	1.93521e-19	Down	NA	XP_013616429.1|1.3e-71|PREDICTED: histone H2B.7-like [Brassica oleracea var. oleracea]	K11252//histone H2B	GO:0044427//chromosomal part;GO:0044464//cell part;GO:0000786//nucleosome;GO:0044428//nuclear part;GO:0044422//organelle part;GO:0009536//plastid;GO:0031981//nuclear lumen;GO:0044424//intracellular part;GO:0005730//nucleolus;GO:0044446//intracellular organelle part;GO:0009507//chloroplast;GO:0031974//membrane-enclosed lumen;GO:0031976//plastid thylakoid;GO:0032993//protein-DNA complex;GO:0044434/…	5 time-point
Cluster1	BraA02g010590.3C	A02:5185173-5185706	-4.15207	3.03834e-41	Down	-2.82602	1.29323e-29	Down	-4.39871	2.52026e-42	Down	-5.80735	8.7375e-106	Down	-4.78566	2.02477e-98	Down	-5.85175	1.3046e-113	Down	NA	XP_009126642.1|1.6e-75|PREDICTED: probable histone H2A.7 [Brassica rapa]	K11251//histone H2A	GO:0044446//intracellular organelle part;GO:0005623//cell;GO:0044422//organelle part;GO:0032993//protein-DNA complex;GO:0043231//intracellular membrane-bounded organelle;GO:0005694//chromosome;GO:0043228//non-membrane-bounded organelle;GO:0000786//nucleosome;GO:0005634//nucleus;GO:0043232//intracellular non-membrane-bounded organelle;GO:0044427//chromosomal part;GO:0000785//chromatin;GO:0005622//…	All
Cluster3	BraA02g010780.3C	A02:5264334-5264792	14.2438	0	Up	11.6537	0	Up	8.7615	0	Up	13.5337	0	Up	9.80013	0	Up	8.93595	0	Up	NA	XP_009126672.1|8.8e-82|PREDICTED: 18.1 kDa class I heat shock protein [Brassica rapa]	K13993//HSP20 family protein+ko04141//Protein processing in endoplasmic reticulum	NA	All
Cluster1	BraA02g010800.3C	A02:5270465-5270776	-1.90545	7.27684e-12	Not-applicable	-0.13234	0.553496	Not-applicable	-0.371631	0.106968	Not-applicable	-2.43315	3.18588e-31	Down	-2.36443	2.47449e-30	Down	-2.13726	3.40381e-28	Down	NA	XP_004500223.2|2.4e-51|PREDICTED: uncharacterized protein LOC101512088 [Cicer arietinum]	K11254//histone H4	GO:0032774//RNA biosynthetic process;GO:0065004//protein-DNA complex assembly;GO:0006333//chromatin assembly or disassembly;GO:0006334//nucleosome assembly;GO:0097659//nucleic acid-templated transcription;GO:0019438//aromatic compound biosynthetic process;GO:0044085//cellular component biogenesis;GO:0018130//heterocycle biosynthetic process;GO:0022607//cellular component assembly;GO:0046483//hete…	3 time-point
Cluster1	BraA02g010840.3C	A02:5289913-5305996	-1.76553	0.0241608	Not-applicable	-1.91754	0.0103841	Not-applicable	2.24345	3.52152e-10	Up	-4.35896	1.00965e-53	Down	-2.98045	9.36512e-40	Down	-4.91535	1.89234e-61	Down	NA	XP_018512237.1|0.0e+00|PREDICTED: receptor-like protein kinase At5g59670 [Brassica rapa]	K04733//interleukin-1 receptor-associated kinase 4 [EC:2.7.11.1]	NA	4 time-point
Cluster1	BraA02g010850.3C	A02:5306808-5310614	-2.5025	5.37703e-11	Down	-2.86507	4.02311e-12	Down	-2.1281	4.83687e-09	Down	-5.05311	1.23131e-19	Down	-2.20511	5.23693e-10	Down	-2.42084	5.37406e-12	Down	NA	XP_013681755.1|0.0e+00|PREDICTED: receptor-like protein kinase At5g59670 [Brassica napus]	K04733//interleukin-1 receptor-associated kinase 4 [EC:2.7.11.1]	GO:0044425//membrane part;GO:0016021//integral component of membrane;GO:0016020//membrane;GO:0031224//intrinsic component of membrane;GO:0097159//organic cyclic compound binding;GO:0036094//small molecule binding;GO:0017076//purine nucleotide binding;GO:0032559//adenyl ribonucleotide binding;GO:0035639//purine ribonucleoside triphosphate binding;GO:0140096//catalytic activity, acting on a protein…	All
Cluster1	BraA02g011080.3C	A02:5411009-5411344	-5.7019	3.88279e-14	Down	-9.94983	1.57632e-15	Down	2.01162	1.35471e-23	Up	-2.94181	8.10196e-09	Down	-2.55479	1.08812e-07	Down	-0.695833	0.0477712	Not-applicable	NA	XP_009126703.1|6.5e-58|PREDICTED: non-specific lipid-transfer protein 4-like [Brassica rapa]	NA	GO:0006810//transport;GO:0051179//localization;GO:0033036//macromolecule localization;GO:0051234//establishment of localization;GO:0006869//lipid transport;GO:0010876//lipid localization;GO:0071702//organic substance transport;GO:0008289//lipid binding;GO:0005488//binding;	5 time-point
Cluster1	BraA02g011290.3C	A02:5491736-5498907	-5.45943	2.7708e-10	Down	-6.45943	1.51892e-11	Down	-3.65208	1.92401e-08	Down	-3.64386	0.00605618	Not-applicable	-4.64386	0.00109704	Not-applicable	-4.64386	0.000633325	Down	NA	XP_013682523.1|1.5e-199|PREDICTED: uncharacterized protein LOC106387247 isoform X1 [Brassica napus]	NA	NA	4 time-point
Cluster1	BraA02g011390.3C	A02:5528112-5535352	-6.03342	2.30664e-49	Down	-8.03342	1.72664e-54	Down	-3.57399	5.36108e-37	Down	-4.71882	7.5426e-55	Down	-4.21632	2.72006e-50	Down	-6.71882	5.32621e-66	Down	NA	OAO91677.1|0.0e+00|hypothetical protein AXX17_AT5G58230 [Arabidopsis thaliana]	K15333//tRNA guanosine-2'-O-methyltransferase [EC:2.1.1.34];K12619//5'-3' exoribonuclease 2 [EC:3.1.13.-]+ko03018//RNA degradation+ko03008//Ribosome biogenesis in eukaryotes	NA	All
Cluster1	BraA02g011480.3C	A02:5580911-5583923	-3.22239	5.65764e-15	Down	-4.51785	3.15937e-19	Down	-1.60224	2.18917e-07	Not-applicable	-6.32193	1.84541e-27	Down	-3.79837	3.73169e-21	Down	-2.89566	1.1825e-17	Down	NA	XP_009126743.1|0.0e+00|PREDICTED: phosphoinositide phospholipase C 4 [Brassica rapa]	K05857//phosphatidylinositol phospholipase C, delta [EC:3.1.4.11]+ko01100//Metabolic pathways+ko04933//AGE-RAGE signaling pathway in diabetic complications+ko04070//Phosphatidylinositol signaling system+ko00562//Inositol phosphate metabolism	GO:0008152//metabolic process;GO:0044238//primary metabolic process;GO:1901575//organic substance catabolic process;GO:0050789//regulation of biological process;GO:0006629//lipid metabolic process;GO:0007154//cell communication;GO:0051716//cellular response to stimulus;GO:0009987//cellular process;GO:0035556//intracellular signal transduction;GO:0071704//organic substance metabolic process;GO:006…	5 time-point
Cluster3	BraA02g011820.3C	A02:5731625-5732237	3.05247	0.000237474	Up	4.30851	1.22334e-11	Up	3.92107	9.36899e-09	Up	9.49386	7.18616e-19	Up	9.04439	6.70609e-14	Up	8.28077	1.79108e-08	Up	NA	XP_013713795.1|1.5e-98|PREDICTED: outer membrane lipoprotein Blc-like [Brassica napus]	K03098//apolipoprotein D and lipocalin family protein	NA	All
Cluster1	BraA02g012050.3C	A02:5804360-5806403	-2.33703	0.00144453	Not-applicable	-2.67807	0.000494752	Down	-2.67807	0.0004743	Down	-3.64386	2.49442e-06	Down	-2.71786	5.46731e-05	Down	-4.96578	1.23081e-07	Down	NA	XP_009126814.1|1.2e-237|PREDICTED: VAN3-binding protein-like [Brassica rapa]	NA	NA	5 time-point
Cluster3	BraA02g012200.3C	A02:5945819-5953980	4.95968	0	Up	3.59848	0	Up	1.91061	6.8324e-113	Not-applicable	5.31341	0	Up	4.10164	0	Up	3.75268	0	Up	NA	XP_009126894.2|9.1e-162|PREDICTED: xyloglucan endotransglucosylase/hydrolase protein 22 [Brassica rapa]	K14504//xyloglucan:xyloglucosyl transferase TCH4 [EC:2.4.1.207]+ko04075//Plant hormone signal transduction	GO:0014070//response to organic cyclic compound;GO:0071555//cell wall organization;GO:0044238//primary metabolic process;GO:0005975//carbohydrate metabolic process;GO:0009409//response to cold;GO:0044237//cellular metabolic process;GO:0009741//response to brassinosteroid;GO:0016043//cellular component organization;GO:0010383//cell wall polysaccharide metabolic process;GO:0043170//macromolecule me…	5 time-point
Cluster1	BraA02g012540.3C	A02:6218883-6219230	-8.82972	3.37613e-06	Down	-3.24476	0.000214171	Down	-1.64981	0.0141204	Not-applicable	-3.22024	4.07987e-06	Down	-3.83558	8.25583e-07	Down	-2.12338	0.000190908	Down	NA	XP_018511669.1|1.3e-43|PREDICTED: casein kinase I-like isoform X2 [Brassica rapa]	K02218//casein kinase 1 [EC:2.7.11.1]	GO:0016301//kinase activity;GO:0017076//purine nucleotide binding;GO:0032555//purine ribonucleotide binding;GO:0035639//purine ribonucleoside triphosphate binding;GO:1901363//heterocyclic compound binding;GO:0003824//catalytic activity;GO:0004674//protein serine/threonine kinase activity;GO:0005488//binding;GO:0005524//ATP binding;GO:0030554//adenyl nucleotide binding;GO:0016773//phosphotransfera…	5 time-point
Cluster2	BraA02g012610.3C	A02:6300509-6303039	7.47573	6.54801e-12	Up	7.27612	2.2824e-10	Up	4.85798	0.0196036	Not-applicable	-3.41238	1.49333e-15	Down	-2.94526	1.27947e-13	Down	-4.04041	1.62742e-18	Down	bHLH	XP_009126915.1|4.2e-227|PREDICTED: putative transcription factor bHLH041 [Brassica rapa]	K12126//phytochrome-interacting factor 3+ko04712//Circadian rhythm - plant+ko04075//Plant hormone signal transduction;K13422//transcription factor MYC2+ko04016//MAPK signaling pathway - plant+ko04075//Plant hormone signal transduction	GO:0005515//protein binding;GO:0005488//binding;GO:0046983//protein dimerization activity;	5 time-point
Cluster1	BraA02g012840.3C	A02:6462431-6463999	-3.59826	9.03521e-36	Down	-2.39314	1.34639e-23	Down	-3.08168	1.36717e-30	Down	-3.57416	7.96817e-32	Down	-3.30039	1.01347e-30	Down	-2.26521	7.49328e-22	Down	NA	CDY20721.1|1.6e-220|BnaA02g08610D [Brassica napus]	K04733//interleukin-1 receptor-associated kinase 4 [EC:2.7.11.1]	NA	All
Cluster1	BraA02g012930.3C	A02:6537366-6537866	-4.48403	4.77617e-33	Down	-1.76275	3.21198e-13	Not-applicable	-0.112286	0.563761	Not-applicable	-4.28823	5.917e-105	Down	-3.05301	2.30979e-80	Down	-2.83793	8.25936e-78	Down	NA	XP_009126953.1|2.3e-91|PREDICTED: putative 4-hydroxy-4-methyl-2-oxoglutarate aldolase 3 [Brassica rapa]	NA	GO:0019219//regulation of nucleobase-containing compound metabolic process;GO:0051252//regulation of RNA metabolic process;GO:0019222//regulation of metabolic process;GO:0050794//regulation of cellular process;GO:0031323//regulation of cellular metabolic process;GO:0060255//regulation of macromolecule metabolic process;GO:0080090//regulation of primary metabolic process;GO:0065007//biological reg…	4 time-point
Cluster1	BraA02g012940.3C	A02:6548466-6551592	-7.82018	1.55638e-25	Down	-4.82018	2.14488e-21	Down	-2.6909	9.79369e-14	Down	-6.02975	1.24994e-20	Down	-2.40526	3.18646e-11	Down	-3.70782	7.92349e-17	Down	NA	XP_009126955.1|0.0e+00|PREDICTED: uncharacterized protein LOC103851839 [Brassica rapa]	NA	NA	All
Cluster3	BraA02g013050.3C	A02:6603090-6605333	7.958	0	Up	4.63537	0	Up	4.19042	0	Up	4.42243	0	Up	1.35987	0	Not-applicable	0.905604	0	Not-applicable	NA	XP_009126978.1|0.0e+00|PREDICTED: heat shock protein 90-2-like [Brassica rapa]	K04079//molecular chaperone HtpG+ko04141//Protein processing in endoplasmic reticulum+ko04626//Plant-pathogen interaction	GO:0006457//protein folding;GO:0050896//response to stimulus;GO:0009987//cellular process;GO:0006950//response to stress;GO:0097367//carbohydrate derivative binding;GO:0030554//adenyl nucleotide binding;GO:0036094//small molecule binding;GO:0032559//adenyl ribonucleotide binding;GO:0051082//unfolded protein binding;GO:0097159//organic cyclic compound binding;GO:1901265//nucleoside phosphate bindi…	4 time-point
Cluster2	BraA02g013100.3C	A02:6621973-6625416	-2.22754	2.00711e-12	Down	2.38717	4.95681e-65	Up	2.70399	3.33725e-93	Up	-5.93289	7.0859e-119	Down	0.0328985	0.795303	Not-applicable	0.796271	3.1527e-21	Not-applicable	NA	XP_013685491.1|0.0e+00|PREDICTED: 25S rRNA (cytosine-C(5))-methyltransferase nop2-like isoform X1 [Brassica napus]	K14835//25S rRNA (cytosine2870-C5)-methyltransferase [EC:2.1.1.310]	GO:0034641//cellular nitrogen compound metabolic process;GO:0034470//ncRNA processing;GO:0071704//organic substance metabolic process;GO:0006725//cellular aromatic compound metabolic process;GO:0009987//cellular process;GO:0016070//RNA metabolic process;GO:0006364//rRNA processing;GO:0044085//cellular component biogenesis;GO:0046483//heterocycle metabolic process;GO:0008152//metabolic process;GO:…	4 time-point
Cluster3	BraA02g013110.3C	A02:6626704-6628805	7.8825	0	Up	4.28494	0	Up	3.85921	0	Up	4.59806	0	Up	1.54223	0	Not-applicable	0.837497	0	Not-applicable	NA	XP_009126978.1|0.0e+00|PREDICTED: heat shock protein 90-2-like [Brassica rapa]	K04079//molecular chaperone HtpG+ko04141//Protein processing in endoplasmic reticulum+ko04626//Plant-pathogen interaction	GO:0009987//cellular process;GO:0006457//protein folding;GO:0050896//response to stimulus;GO:0006950//response to stress;GO:0005515//protein binding;GO:0030554//adenyl nucleotide binding;GO:0032555//purine ribonucleotide binding;GO:0051082//unfolded protein binding;GO:0036094//small molecule binding;GO:0097367//carbohydrate derivative binding;GO:0005488//binding;GO:0008144//drug binding;GO:004316…	4 time-point
Cluster1	BraA02g013290.3C	A02:6707821-6708159	-5.22578	2.77013e-10	Down	-4.1883	2.97313e-09	Down	-3.20692	1.0242e-07	Down	-11.8455	6.97706e-58	Down	-7.59756	1.38056e-56	Down	-6.71621	5.01757e-58	Down	NA	CDY20762.1|2.9e-58|BnaA02g09020D [Brassica napus]	NA	NA	All
Cluster1	BraA02g013300.3C	A02:6711104-6711451	-6.14975	0.178332	Not-applicable	-1.90182	0.488941	Not-applicable	-0.342392	0.958965	Not-applicable	-5.19086	3.17468e-10	Down	-5.26887	3.30297e-10	Down	-9.43879	3.56891e-12	Down	NA	CDY20764.1|1.7e-61|BnaA02g09040D [Brassica napus]	NA	NA	3 time-point
Cluster3	BraA02g013450.3C	A02:6780677-6782563	4.27743	9.8849e-114	Up	8.08835	0	Up	8.20018	0	Up	-1.87092	5.73683e-68	Not-applicable	1.94651	1.4103e-275	Not-applicable	2.48822	0	Up	NA	XP_009127020.1|1.3e-266|PREDICTED: glucan endo-1,3-beta-glucosidase 13-like [Brassica rapa]	K19891//glucan endo-1,3-beta-glucosidase 1/2/3 [EC:3.2.1.39]+ko00500//Starch and sucrose metabolism	GO:0008152//metabolic process;GO:0071704//organic substance metabolic process;GO:0005975//carbohydrate metabolic process;GO:0044238//primary metabolic process;GO:0016798//hydrolase activity, acting on glycosyl bonds;GO:0003824//catalytic activity;GO:0016787//hydrolase activity;GO:0004553//hydrolase activity, hydrolyzing O-glycosyl compounds;	4 time-point
Cluster1	BraA02g013600.3C	A02:6857927-6860728	-3.22582	1.87202e-23	Down	-5.91032	5.58398e-34	Down	-7.13271	1.58749e-35	Down	-4.48543	1.75912e-70	Down	-9.97728	3.4524e-90	Down	-9.97728	5.22177e-95	Down	NA	XP_009127042.1|0.0e+00|PREDICTED: aspartokinase 3, chloroplastic-like [Brassica rapa]	K00928//aspartate kinase [EC:2.7.2.4]+ko00300//Lysine biosynthesis+ko01230//Biosynthesis of amino acids+ko01100//Metabolic pathways+ko01110//Biosynthesis of secondary metabolites+ko01210//2-Oxocarboxylic acid metabolism+ko00261//Monobactam biosynthesis+ko00260//Glycine, serine and threonine metabolism+ko00270//Cysteine and methionine metabolism	GO:0009066//aspartate family amino acid metabolic process;GO:1901576//organic substance biosynthetic process;GO:0046451//diaminopimelate metabolic process;GO:0043648//dicarboxylic acid metabolic process;GO:0044249//cellular biosynthetic process;GO:0044281//small molecule metabolic process;GO:1901564//organonitrogen compound metabolic process;GO:0009058//biosynthetic process;GO:0006082//organic ac…	All
Cluster3	BraA02g013880.3C	A02:7083824-7084219	5.26181	0	Up	3.95119	1.9878e-125	Up	2.47849	1.32667e-29	Up	2.71399	4.13204e-65	Up	2.61185	3.72187e-58	Up	1.15808	4.82634e-08	Not-applicable	NA	XP_009127085.1|1.3e-70|PREDICTED: calcium-binding protein PBP1-like [Brassica rapa]	K16465//centrin-1	GO:0043167//ion binding;GO:0043169//cation binding;GO:0005509//calcium ion binding;GO:0005488//binding;GO:0046872//metal ion binding;	5 time-point
Cluster1	BraA02g013890.3C	A02:7091876-7092542	-6.83404	2.77773e-65	Down	-4.49906	5.70799e-55	Down	-7.83404	3.76378e-67	Down	-11.5241	7.22359e-81	Down	-5.27612	1.20755e-70	Down	-11.5241	2.68662e-86	Down	NA	XP_018470173.1|5.4e-81|PREDICTED: histone acetyltransferase KAT6B [Raphanus sativus]	K11323//histone arginine demethylase JMJD6 [EC:1.14.11.-]	GO:0005622//intracellular;GO:0005623//cell;GO:0044464//cell part;GO:0046872//metal ion binding;GO:0005488//binding;GO:0008270//zinc ion binding;GO:0046914//transition metal ion binding;GO:0043167//ion binding;GO:0043169//cation binding;	All
Cluster1	BraA02g014080.3C	A02:7228941-7233250	-3.91427	4.8346e-14	Down	-4.29278	6.21875e-15	Down	1.20547	1.32941e-08	Not-applicable	-4.90689	5.61923e-48	Down	-4.98089	1.27692e-48	Down	-3.32193	8.80682e-39	Down	NA	CDY28787.1|0.0e+00|BnaA02g09790D [Brassica napus]	K05391//cyclic nucleotide gated channel, plant+ko04626//Plant-pathogen interaction	NA	5 time-point
Cluster1	BraA02g014120.3C	A02:7246642-7246833	-4.69443	4.90671e-07	Down	-9.90388	3.85685e-08	Down	-2.34929	0.000229501	Down	-9.87344	4.6984e-08	Down	-4.66399	7.13267e-07	Down	-3.18694	9.02372e-06	Down	NA	XP_009127112.1|1.7e-26|PREDICTED: uncharacterized protein LOC103851986 [Brassica rapa]	NA	NA	All
Cluster2	BraA02g014290.3C	A02:7345246-7351682	0.84659	0.0921682	Not-applicable	4.1173	3.71525e-54	Up	2.93032	1.27305e-18	Up	-2.21066	0.000164101	Down	2.29599	2.11494e-17	Up	3.81148	2.58783e-81	Up	NA	XP_009127128.1|1.2e-68|PREDICTED: protein yippee-like At5g53940 [Brassica rapa]	NA	GO:0043169//cation binding;GO:0046872//metal ion binding;GO:0005488//binding;GO:0043167//ion binding;	5 time-point
Cluster1	BraA02g014350.3C	A02:7384927-7385121	-3.82409	5.5909e-58	Down	-2.23088	3.86465e-34	Down	-1.03366	5.60909e-12	Not-applicable	-3.58464	1.5089e-123	Down	-2.12963	2.25517e-72	Down	-3.70675	5.103e-135	Down	NA	XP_009127136.1|2.3e-31|PREDICTED: UPF0329 protein ECU05_1680/ECU11_0050 [Brassica rapa]	K10798//poly [ADP-ribose] polymerase [EC:2.4.2.30]+ko03410//Base excision repair	GO:0043227//membrane-bounded organelle;GO:0044424//intracellular part;GO:0043229//intracellular organelle;GO:0005737//cytoplasm;GO:0044464//cell part;GO:0043231//intracellular membrane-bounded organelle;GO:0043226//organelle;GO:0005622//intracellular;GO:0005886//plasma membrane;GO:0071944//cell periphery;GO:0016020//membrane;GO:0005739//mitochondrion;GO:0044444//cytoplasmic part;GO:0005623//cell;	5 time-point
Cluster2	BraA02g014550.3C	A02:7522498-7524721	-0.671377	0.164198	Not-applicable	0.203092	0.591748	Not-applicable	1.21036	0.000134709	Not-applicable	2.02466	2.17921e-05	Up	2.01238	4.0879e-05	Up	2.53434	2.40972e-09	Up	NA	XP_009127162.1|0.0e+00|PREDICTED: WD repeat-containing protein 44-like [Brassica rapa]	K20241//WD repeat-containing protein 44	NA	3 time-point
Cluster1	BraA02g014590.3C	A02:7540437-7542171	-2.34201	3.63232e-20	Down	-3.87403	2.6612e-33	Down	-10.0835	8.8007e-45	Down	-3.07172	2.55572e-21	Down	-4.0858	5.2957e-28	Down	-2.4821	1.31025e-18	Down	NA	XP_013686557.1|8.2e-155|PREDICTED: zinc finger protein CONSTANS-LIKE 9-like isoform X1 [Brassica napus]	K03539//ribonuclease P/MRP protein subunit RPP1 [EC:3.1.26.5]+ko03013//RNA transport+ko03008//Ribosome biogenesis in eukaryotes	GO:0043227//membrane-bounded organelle;GO:0005622//intracellular;GO:0043231//intracellular membrane-bounded organelle;GO:0005634//nucleus;GO:0044424//intracellular part;GO:0044464//cell part;GO:0043226//organelle;GO:0005623//cell;GO:0043229//intracellular organelle;	All
Cluster1	BraA02g014640.3C	A02:7586614-7588451	-3.99666	9.26319e-57	Down	-4.16658	1.14429e-58	Down	-3.21239	6.24134e-48	Down	-1.8314	2.58322e-11	Not-applicable	-2.2559	8.81874e-15	Down	-1.87447	1.87338e-12	Not-applicable	NA	XP_009127175.1|0.0e+00|PREDICTED: probable pectinesterase/pectinesterase inhibitor 61 [Brassica rapa]	K01051//pectinesterase [EC:3.1.1.11]+ko00040//Pentose and glucuronate interconversions+ko01100//Metabolic pathways	GO:0044237//cellular metabolic process;GO:0042545//cell wall modification;GO:0045490//pectin catabolic process;GO:0016043//cellular component organization;GO:0044238//primary metabolic process;GO:0071704//organic substance metabolic process;GO:0016052//carbohydrate catabolic process;GO:0009987//cellular process;GO:0008152//metabolic process;GO:0010393//galacturonan metabolic process;GO:0043170//m…	4 time-point
Cluster1	BraA02g014730.3C	A02:7668206-7669607	-6.24793	0.000163514	Down	-6.24793	0.000177128	Down	-6.24793	0.000170103	Down	-4.65344	3.4111e-07	Down	-4.65344	3.79382e-07	Down	-7.2384	8.48118e-09	Down	bHLH	XP_009127184.1|2.6e-193|PREDICTED: transcription factor SPEECHLESS [Brassica rapa]	K20558//transcription factor SPEECHLESS+ko04016//MAPK signaling pathway - plant	GO:0090558//plant epidermis development;GO:0009791//post-embryonic development;GO:0009888//tissue development;GO:0032502//developmental process;GO:0007275//multicellular organism development;GO:0048856//anatomical structure development;GO:0010374//stomatal complex development;GO:0032501//multicellular organismal process;GO:0043226//organelle;GO:0005622//intracellular;GO:0005623//cell;GO:0043227//…	All
Cluster2	BraA02g014780.3C	A02:7710540-7711730	0.250267	0.263938	Not-applicable	1.62981	9.91841e-24	Not-applicable	1.33961	5.65385e-15	Not-applicable	-2.33151	6.56525e-05	Down	2.50811	3.20138e-25	Up	4.36104	1.509e-149	Up	NA	XP_009127191.1|3.1e-240|PREDICTED: F-box/kelch-repeat protein At3g18720-like [Brassica rapa]	NA	NA	3 time-point
Cluster3	BraA02g014800.3C	A02:7720156-7722553	1.86686	9.18419e-92	Not-applicable	2.41264	7.436e-184	Up	1.75401	1.51103e-77	Not-applicable	2.29056	1.2246e-123	Up	2.23743	1.0019e-115	Up	2.51667	2.1335e-165	Up	NA	XP_009127192.1|1.3e-206|PREDICTED: spermine synthase [Brassica rapa]	K00797//spermidine synthase [EC:2.5.1.16]+ko00410//beta-Alanine metabolism+ko00330//Arginine and proline metabolism+ko01100//Metabolic pathways+ko00270//Cysteine and methionine metabolism+ko00480//Glutathione metabolism	GO:0006596//polyamine biosynthetic process;GO:0044271//cellular nitrogen compound biosynthetic process;GO:0044249//cellular biosynthetic process;GO:0044237//cellular metabolic process;GO:0009309//amine biosynthetic process;GO:0071704//organic substance metabolic process;GO:1901566//organonitrogen compound biosynthetic process;GO:0006807//nitrogen compound metabolic process;GO:1901564//organonitro…	4 time-point
Cluster1	BraA02g015120.3C	A02:7892259-7892832	-0.0259952	0.966051	Not-applicable	-0.863538	0.0805247	Not-applicable	0.650254	0.0837797	Not-applicable	-3.43841	3.21755e-26	Down	-3.58315	2.44248e-27	Down	-4.14296	5.67788e-32	Down	NA	XP_009127217.1|3.2e-63|PREDICTED: uncharacterized protein LOC103852078 [Brassica rapa]	K10572//inositol-pentakisphosphate 2-kinase [EC:2.7.1.158]+ko01100//Metabolic pathways+ko04070//Phosphatidylinositol signaling system+ko00562//Inositol phosphate metabolism	GO:0006812//cation transport;GO:0006810//transport;GO:0051179//localization;GO:0030001//metal ion transport;GO:0051234//establishment of localization;GO:0006811//ion transport;GO:0046872//metal ion binding;GO:0043167//ion binding;GO:0005488//binding;GO:0043169//cation binding;	3 time-point
Cluster1	BraA02g015160.3C	A02:7906158-7906457	-5.97728	0.176874	Not-applicable	-1.1193	0.487972	Not-applicable	-1.51785	0.481194	Not-applicable	-11.0775	1.01034e-29	Down	-4.63454	1.57131e-24	Down	-11.0775	1.22755e-31	Down	NA	XP_013687665.1|1.6e-52|PREDICTED: uncharacterized protein LOC106391534 [Brassica napus]	NA	NA	3 time-point
Cluster1	BraA02g015170.3C	A02:7910612-7911184	-4.24793	0.574552	Not-applicable	-4.24793	0.585056	Not-applicable	-4.24793	0.579306	Not-applicable	-5.1375	6.00855e-10	Down	-9.45943	3.36164e-11	Down	-9.45943	7.23619e-12	Down	NA	XP_013687674.1|5.1e-55|PREDICTED: uncharacterized protein LOC106391544 [Brassica napus]	NA	GO:0051179//localization;GO:0006811//ion transport;GO:0030001//metal ion transport;GO:0051234//establishment of localization;GO:0006810//transport;GO:0006812//cation transport;GO:0043169//cation binding;GO:0005488//binding;GO:0043167//ion binding;GO:0046872//metal ion binding;	3 time-point
Cluster2	BraA02g015180.3C	A02:7916115-7916741	4	0.533977	Not-applicable	6.93074	0.00998289	Not-applicable	5.35755	0.287024	Not-applicable	-10.5206	4.09432e-27	Down	-5.93566	1.15214e-25	Down	-5.02877	1.3742e-24	Down	NA	XP_009127220.1|2.1e-68|PREDICTED: uncharacterized protein LOC103852082 [Brassica rapa]	K10572//inositol-pentakisphosphate 2-kinase [EC:2.7.1.158]+ko01100//Metabolic pathways+ko04070//Phosphatidylinositol signaling system+ko00562//Inositol phosphate metabolism;K12823//ATP-dependent RNA helicase DDX5/DBP2 [EC:3.6.4.13]+ko03040//Spliceosome	GO:0006812//cation transport;GO:0030001//metal ion transport;GO:0006811//ion transport;GO:0006810//transport;GO:0051234//establishment of localization;GO:0051179//localization;GO:0005488//binding;GO:0046872//metal ion binding;GO:0043167//ion binding;GO:0043169//cation binding;	3 time-point
Cluster2	BraA02g015190.3C	A02:7916115-7916741	4	0.537762	Not-applicable	6.93074	0.0099984	Not-applicable	5.35755	0.288778	Not-applicable	-10.5206	4.09521e-27	Down	-5.93566	1.15232e-25	Down	-5.02877	1.37436e-24	Down	NA	XP_009127220.1|2.1e-68|PREDICTED: uncharacterized protein LOC103852082 [Brassica rapa]	K10572//inositol-pentakisphosphate 2-kinase [EC:2.7.1.158]+ko01100//Metabolic pathways+ko04070//Phosphatidylinositol signaling system+ko00562//Inositol phosphate metabolism;K12823//ATP-dependent RNA helicase DDX5/DBP2 [EC:3.6.4.13]+ko03040//Spliceosome	GO:0006812//cation transport;GO:0006811//ion transport;GO:0051179//localization;GO:0030001//metal ion transport;GO:0006810//transport;GO:0051234//establishment of localization;GO:0046872//metal ion binding;GO:0043167//ion binding;GO:0043169//cation binding;GO:0005488//binding;	3 time-point
Cluster1	BraA02g015330.3C	A02:7994747-7997398	-2.52136	2.76795e-46	Down	-3.10632	1.07037e-57	Down	-3.15458	1.72667e-58	Down	-4.65395	5.80215e-87	Down	-3.90187	2.76885e-77	Down	-3.66666	1.83816e-77	Down	NA	XP_013701594.1|1.6e-238|PREDICTED: MATE efflux family protein 5-like [Brassica napus]	K03327//multidrug resistance protein, MATE family	GO:0051179//localization;GO:0009607//response to biotic stimulus;GO:0050896//response to stimulus;GO:0042221//response to chemical;GO:0006810//transport;GO:0051234//establishment of localization;GO:0006855//drug transmembrane transport;GO:0051707//response to other organism;GO:0009605//response to external stimulus;GO:0009624//response to nematode;GO:0042493//response to drug;GO:0015893//drug tra…	All
Cluster1	BraA02g015350.3C	A02:8005395-8006111	-10.8711	1.61305e-66	Down	-2.06378	1.65941e-25	Down	-0.629152	6.43639e-05	Not-applicable	-11.4944	3.9264e-102	Down	-2.69346	6.78146e-53	Down	-3.05973	3.72612e-63	Down	NA	XP_009127240.1|3.2e-131|PREDICTED: uncharacterized protein LOC103852099 [Brassica rapa]	K13496//UDP-glucosyl transferase 73C [EC:2.4.1.-]+ko01110//Biosynthesis of secondary metabolites;K12600//superkiller protein 3+ko03018//RNA degradation	NA	5 time-point
Cluster2	BraA02g015440.3C	A02:8072302-8074416	-0.140863	0.53035	Not-applicable	5.49152	0	Up	4.32491	0	Up	-2.95217	4.34869e-36	Down	4.10264	0	Up	4.11485	0	Up	NA	XP_013711184.1|9.4e-310|PREDICTED: low-temperature-induced 65 kDa protein-like isoform X2 [Brassica napus]	K17046//protein DEK	GO:0032502//developmental process;GO:0009607//response to biotic stimulus;GO:0048731//system development;GO:0042538//hyperosmotic salinity response;GO:0009608//response to symbiont;GO:0048511//rhythmic process;GO:0006970//response to osmotic stress;GO:1902074//response to salt;GO:0097305//response to alcohol;GO:0009725//response to hormone;GO:0009628//response to abiotic stimulus;GO:0051239//regu…	5 time-point
Cluster1	BraA02g016000.3C	A02:8525613-8529241	-3.45943	0.000388841	Down	-5.04439	4.87814e-05	Down	0.203533	0.770037	Not-applicable	-3.52356	1.4442e-05	Down	-5.52356	1.48712e-06	Down	-4.52356	6.69281e-06	Down	NA	XP_018446361.1|0.0e+00|PREDICTED: lipoxygenase 2, chloroplastic-like [Raphanus sativus]	K00454//lipoxygenase [EC:1.13.11.12]+ko00591//Linoleic acid metabolism+ko00592//alpha-Linolenic acid metabolism+ko01100//Metabolic pathways+ko01110//Biosynthesis of secondary metabolites	GO:0019752//carboxylic acid metabolic process;GO:0031407//oxylipin metabolic process;GO:1901576//organic substance biosynthetic process;GO:0031408//oxylipin biosynthetic process;GO:0009058//biosynthetic process;GO:0006633//fatty acid biosynthetic process;GO:0046394//carboxylic acid biosynthetic process;GO:0044283//small molecule biosynthetic process;GO:0072330//monocarboxylic acid biosynthetic pr…	5 time-point
Cluster1	BraA02g016070.3C	A02:8549337-8550941	-3.45943	0.00402237	Not-applicable	-3.45943	0.00435202	Not-applicable	-2.45943	0.0155622	Not-applicable	-3.48543	1.47866e-05	Down	-6.80735	2.02028e-07	Down	-3.10692	2.99358e-05	Down	NA	XP_009127332.1|6.1e-239|PREDICTED: GDSL esterase/lipase At4g10955 [Brassica rapa]	NA	NA	3 time-point
Cluster1	BraA02g016300.3C	A02:8670438-8671280	-3.87213	6.04795e-07	Down	-3.22005	3.59397e-06	Down	-2.50956	5.08617e-05	Down	-6.37504	0.000483131	Down	-6.37504	0.000569735	Down	-0.330645	0.630064	Not-applicable	NA	XP_009127359.1|5.4e-162|PREDICTED: uncharacterized protein LOC103852195 isoform X1 [Brassica rapa]	NA	NA	5 time-point
Cluster1	BraA02g016690.3C	A02:8873932-8876711	-7.18982	1.95322e-10	Down	-5.18982	3.65999e-09	Down	-7.18982	1.96599e-10	Down	-6.40939	2.4881e-06	Down	-6.40939	2.88013e-06	Down	-4.40939	1.29366e-05	Down	NA	XP_009127402.1|3.9e-263|PREDICTED: omega-hydroxypalmitate O-feruloyl transferase [Brassica rapa]	K15400//omega-hydroxypalmitate O-feruloyl transferase [EC:2.3.1.188]+ko00073//Cutin, suberine and wax biosynthesis	GO:0019953//sexual reproduction;GO:0009567//double fertilization forming a zygote and endosperm;GO:0000003//reproduction;GO:0044703//multi-organism reproductive process;GO:0051704//multi-organism process;GO:0009566//fertilization;GO:0022414//reproductive process;GO:0043226//organelle;GO:0043229//intracellular organelle;GO:0005622//intracellular;GO:0005623//cell;GO:0044464//cell part;GO:0043227//m…	All
Cluster1	BraA02g016740.3C	A02:8929738-8931641	-1.32533	8.033e-43	Not-applicable	-3.04833	8.3513e-124	Down	-3.00179	5.0885e-122	Down	-2.11033	1.20517e-69	Down	-2.41476	3.37698e-83	Down	-3.36006	1.2429e-122	Down	NA	XP_009127410.1|9.7e-201|PREDICTED: 2-alkenal reductase (NADP(+)-dependent) [Brassica rapa]	K08070//2-alkenal reductase [EC:1.3.1.74]	GO:0055114//oxidation-reduction process;GO:0008152//metabolic process;	5 time-point
Cluster3	BraA02g016910.3C	A02:9057917-9058548	6.08761	0	Up	4.02924	2.5348e-100	Up	2.93774	1.87097e-36	Up	4.87594	0	Up	1.79474	1.11833e-25	Not-applicable	2.33872	2.85893e-53	Up	NA	XP_013674854.1|2.7e-104|PREDICTED: protein OPI10 homolog [Brassica napus]	K14325//RNA-binding protein with serine-rich domain 1+ko03015//mRNA surveillance pathway+ko03013//RNA transport	NA	5 time-point
Cluster3	BraA02g016930.3C	A02:9082314-9083600	4.60486	3.6866e-24	Up	6.04075	3.9342e-72	Up	6.13157	3.44441e-77	Up	1.98055	2.76675e-11	Not-applicable	2.71031	2.21799e-25	Up	2.57419	1.41763e-22	Up	NA	XP_009127468.1|4.0e-241|PREDICTED: U-box domain-containing protein 20 [Brassica rapa]	K08332//vacuolar protein 8;K10260//F-box and WD-40 domain protein 7+ko04120//Ubiquitin mediated proteolysis	GO:0010200//response to chitin;GO:1901700//response to oxygen-containing compound;GO:0010243//response to organonitrogen compound;GO:0042493//response to drug;GO:1901698//response to nitrogen compound;GO:0050896//response to stimulus;GO:0042221//response to chemical;GO:0010033//response to organic substance;GO:0004842//ubiquitin-protein transferase activity;GO:0016740//transferase activity;GO:014…	5 time-point
Cluster1	BraA02g016970.3C	A02:9111780-9113778	-2.62865	0	Down	-2.68718	0	Down	-1.57094	0	Not-applicable	-2.79449	0	Down	-2.35572	0	Down	-2.99196	0	Down	NA	CAA54151.1|1.7e-213|glutamine [Brassica napus]	K01915//glutamine synthetase [EC:6.3.1.2]+ko00250//Alanine, aspartate and glutamate metabolism+ko00910//Nitrogen metabolism+ko00220//Arginine biosynthesis+ko01230//Biosynthesis of amino acids+ko01100//Metabolic pathways+ko00630//Glyoxylate and dicarboxylate metabolism	GO:0019752//carboxylic acid metabolic process;GO:0009628//response to abiotic stimulus;GO:1901605//alpha-amino acid metabolic process;GO:1901566//organonitrogen compound biosynthetic process;GO:0016053//organic acid biosynthetic process;GO:0071704//organic substance metabolic process;GO:0009651//response to salt stress;GO:0009058//biosynthetic process;GO:0006970//response to osmotic stress;GO:004…	5 time-point
Cluster1	BraA02g017000.3C	A02:9152776-9155066	-2.13232	2.22759e-16	Down	-4.70217	4.82052e-33	Down	-1.39383	1.32004e-09	Not-applicable	-2.02152	7.87294e-14	Down	-2.19737	2.57839e-15	Down	-2.35731	2.31458e-17	Down	NA	CDY16443.1|1.1e-163|BnaA02g12470D [Brassica napus]	K08901//photosystem II oxygen-evolving enhancer protein 3+ko01100//Metabolic pathways+ko00195//Photosynthesis	GO:0009628//response to abiotic stimulus;GO:0009266//response to temperature stimulus;GO:0009767//photosynthetic electron transport chain;GO:0009409//response to cold;GO:0006950//response to stress;GO:0050896//response to stimulus;GO:0006091//generation of precursor metabolites and energy;GO:0044237//cellular metabolic process;GO:0022900//electron transport chain;GO:0015979//photosynthesis;GO:005…	5 time-point
Cluster1	BraA02g017140.3C	A02:9283953-9284291	-2.9577	3.39526e-27	Down	-2.27029	1.29795e-20	Down	-0.587859	0.00172781	Not-applicable	-4.52306	7.56939e-72	Down	-2.65912	2.29021e-46	Down	-2.32268	1.14415e-41	Down	NA	XP_009105233.1|4.1e-44|PREDICTED: keratin-associated protein 6-2 [Brassica rapa]	K12875//apoptotic chromatin condensation inducer in the nucleus+ko03040//Spliceosome+ko03015//mRNA surveillance pathway+ko03013//RNA transport;K01179//endoglucanase [EC:3.2.1.4]+ko01100//Metabolic pathways+ko00500//Starch and sucrose metabolism	NA	5 time-point
Cluster3	BraA02g017280.3C	A02:9436890-9446482	6.39803	5.22739e-97	Up	4.28129	2.93922e-19	Up	3.152	1.64121e-07	Up	4.05198	1.43291e-76	Up	0.584963	0.205049	Not-applicable	2.12029	1.30207e-11	Up	NA	XP_013731650.1|0.0e+00|PREDICTED: probable receptor-like protein kinase At1g67000 isoform X1 [Brassica napus]	K04733//interleukin-1 receptor-associated kinase 4 [EC:2.7.11.1]	GO:0044425//membrane part;GO:0016021//integral component of membrane;GO:0016020//membrane;GO:0031224//intrinsic component of membrane;GO:0005524//ATP binding;GO:0008144//drug binding;GO:0035639//purine ribonucleoside triphosphate binding;GO:0032555//purine ribonucleotide binding;GO:0032553//ribonucleotide binding;GO:1901363//heterocyclic compound binding;GO:0000166//nucleotide binding;GO:0016773/…	5 time-point
Cluster2	BraA02g017440.3C	A02:9563359-9586150	-2.14296	2.92009e-35	Down	3.04522	0	Up	3.577	0	Up	-3.84549	4.0043e-204	Down	1.59745	3.5193e-228	Not-applicable	1.81747	0	Not-applicable	NA	XP_009127525.1|0.0e+00|PREDICTED: midasin isoform X1 [Brassica rapa]	K14572//midasin+ko03008//Ribosome biogenesis in eukaryotes	NA	4 time-point
Cluster1	BraA02g017590.3C	A02:9699338-9702688	-2	0.0397794	Not-applicable	-2.58496	0.0160109	Not-applicable	-1	0.264074	Not-applicable	-2.39232	0.000164051	Down	-4.71425	3.79352e-07	Down	-3.90689	9.33855e-07	Down	NA	XP_009127545.1|5.8e-255|PREDICTED: probable DNA primase large subunit [Brassica rapa]	K02685//DNA primase large subunit [EC:2.7.7.-]+ko03030//DNA replication+ko00230//Purine metabolism+ko01100//Metabolic pathways+ko00240//Pyrimidine metabolism	GO:0005911//cell-cell junction;GO:0030054//cell junction;GO:0009506//plasmodesma;GO:0055044//symplast;GO:0048037//cofactor binding;GO:0140098//catalytic activity, acting on RNA;GO:0005488//binding;GO:0003899//DNA-directed 5'-3' RNA polymerase activity;GO:0016779//nucleotidyltransferase activity;GO:0003896//DNA primase activity;GO:0051539//4 iron, 4 sulfur cluster binding;GO:0097747//RNA polymeras…	3 time-point
Cluster2	BraA02g017690.3C	A02:9798778-9800317	-2.34104	6.80237e-13	Down	3.32653	3.5682e-176	Up	4.05341	0	Up	-3.59826	2.12621e-83	Down	1.19812	8.21541e-49	Not-applicable	2.03829	7.201e-192	Up	NA	XP_009801369.1|5.5e-108|PREDICTED: p21-activated protein kinase-interacting protein 1-like [Nicotiana sylvestris]	K14830//protein MAK11	GO:0016772//transferase activity, transferring phosphorus-containing groups;GO:0003824//catalytic activity;GO:0016740//transferase activity;GO:0016301//kinase activity;	5 time-point
Cluster1	BraA02g017790.3C	A02:9869273-9869890	-3.24382	1.21081e-37	Down	-4.30352	6.47198e-47	Down	-4.62884	4.42254e-49	Down	-1.4204	1.09751e-10	Not-applicable	-1.44206	6.47889e-11	Not-applicable	-6.29108	2.32394e-43	Down	NA	XP_009127572.1|1.1e-51|PREDICTED: thionin-like [Brassica rapa]	NA	NA	4 time-point
Cluster1	BraA02g017840.3C	A02:9910912-9912401	-5.54387	1.9733e-59	Down	-10.0674	2.87092e-66	Down	-6.74551	1.5067e-62	Down	-3.86653	3.45392e-19	Down	-0.631757	0.014857	Not-applicable	-8.72451	6.3993e-28	Down	NA	XP_012085555.1|2.2e-204|probable pectate lyase 5 [Jatropha curcas]	K01728//pectate lyase [EC:4.2.2.2]+ko00040//Pentose and glucuronate interconversions	GO:0008152//metabolic process;GO:0071704//organic substance metabolic process;GO:0044248//cellular catabolic process;GO:1901575//organic substance catabolic process;GO:0045490//pectin catabolic process;GO:0044237//cellular metabolic process;GO:0010393//galacturonan metabolic process;GO:0017144//drug metabolic process;GO:0042737//drug catabolic process;GO:0009987//cellular process;GO:0045488//pect…	5 time-point
Cluster1	BraA02g018570.3C	A02:10449272-10449703	-2.10362	3.71899e-05	Down	-2.44876	1.36206e-05	Down	-2.0435	0.000103778	Down	-2.2713	3.96482e-05	Down	-4.95936	1.56769e-08	Down	-2.05247	0.000108034	Down	NA	XP_009127656.1|2.7e-62|PREDICTED: 30S ribosomal protein 3-1, chloroplastic-like [Brassica rapa]	K19032//30S ribosomal protein 3	NA	All
Cluster1	BraA02g018840.3C	A02:10669559-10671831	-2.83081	3.7474e-42	Down	-3.73918	2.30896e-54	Down	-2.37785	4.47763e-35	Down	-3.43223	2.94261e-46	Down	-3.24701	4.7211e-44	Down	-3.22973	9.24275e-47	Down	NA	XP_009127688.1|0.0e+00|PREDICTED: WPP domain-interacting tail-anchored protein 2-like isoform X2 [Brassica rapa]	K20283//golgin subfamily A member 4	NA	All
Cluster2	BraA02g018900.3C	A02:10696890-10698740	-6.89482	1.43509e-11	Down	2.07673	9.30088e-19	Up	2.16588	6.86768e-21	Up	-7.56224	3.80491e-18	Down	0.39776	0.172151	Not-applicable	1.92359	1.67612e-24	Not-applicable	NA	XP_009127695.1|0.0e+00|PREDICTED: pentatricopeptide repeat-containing protein At1g68980, mitochondrial [Brassica rapa]	K17964//leucine-rich PPR motif-containing protein, mitochondrial	NA	4 time-point
Cluster1	BraA02g018930.3C	A02:10719089-10720813	-9.84392	6.20129e-64	Down	-3.32036	1.34079e-40	Down	-1.116	1.12867e-10	Not-applicable	-5.51987	1.17152e-47	Down	-2.55205	8.67508e-27	Down	-2.10748	1.34151e-22	Down	NA	XP_009127699.1|2.3e-263|PREDICTED: ACT domain-containing protein ACR4 [Brassica rapa]	K00688//glycogen phosphorylase [EC:2.4.1.1]+ko01100//Metabolic pathways+ko00500//Starch and sucrose metabolism+ko01110//Biosynthesis of secondary metabolites	NA	5 time-point
Cluster2	BraA02g018960.3C	A02:10731342-10735113	-3.42033	1.05639e-15	Down	3.8276	6.0665e-234	Up	3.66962	6.0919e-203	Up	-5.90122	9.6477e-116	Down	1.03784	6.90509e-36	Not-applicable	1.57785	2.893e-101	Not-applicable	NA	XP_010511932.1|0.0e+00|PREDICTED: nucleolar protein 14 [Camelina sativa]	K14766//nucleolar protein 14	GO:0030684//preribosome;GO:0044424//intracellular part;GO:0032991//macromolecular complex;GO:0044464//cell part;GO:0005622//intracellular;GO:0030529//intracellular ribonucleoprotein complex;GO:0005623//cell;GO:0032040//small-subunit processome;GO:1990904//ribonucleoprotein complex;	4 time-point
Cluster1	BraA02g019000.3C	A02:10762214-10763179	-5.65931	1.12583e-28	Down	-9.35975	7.94501e-32	Down	-4.11182	2.67995e-24	Down	-10.275	6.41071e-60	Down	-7.69	1.22737e-58	Down	-7.69	6.84875e-62	Down	NA	XP_013716767.1|1.3e-180|PREDICTED: uncharacterized protein LOC106420469 [Brassica napus]	NA	NA	All
Cluster1	BraA02g019190.3C	A02:10869431-10872324	-2.37805	3.7787e-159	Down	-5.07471	2.5442e-305	Down	-3.04316	1.7048e-208	Down	-1.07039	1.07394e-17	Not-applicable	-1.4879	2.57104e-29	Not-applicable	-2.13469	1.38509e-49	Down	NA	XP_009127730.1|2.6e-212|PREDICTED: probable protein S-acyltransferase 22 [Brassica rapa]	K20027//palmitoyltransferase ZDHHC1/11 [EC:2.3.1.225]	GO:0044425//membrane part;GO:0016020//membrane;GO:0031224//intrinsic component of membrane;GO:0016021//integral component of membrane;GO:0140096//catalytic activity, acting on a protein;GO:0016746//transferase activity, transferring acyl groups;GO:0016740//transferase activity;GO:0016417//S-acyltransferase activity;GO:0016747//transferase activity, transferring acyl groups other than amino-acyl g…	4 time-point
Cluster1	BraA02g019240.3C	A02:10935710-10936721	-7.8115	0	Down	-4.48797	0	Down	-3.42837	0	Down	-11.8638	0	Down	-3.2304	0	Down	-6.42506	0	Down	NA	XP_018512388.1|4.4e-147|PREDICTED: expansin-A1 [Brassica rapa]	K20628//expansin	GO:0016043//cellular component organization;GO:0071554//cell wall organization or biogenesis;GO:0009664//plant-type cell wall organization;GO:0045229//external encapsulating structure organization;GO:0009987//cellular process;GO:0071840//cellular component organization or biogenesis;GO:0071555//cell wall organization;GO:0071669//plant-type cell wall organization or biogenesis;GO:0044464//cell par…	All
Cluster1	BraA02g019300.3C	A02:10996143-10998645	-6.08037	4.98542e-18	Down	-1.22239	0.000190998	Not-applicable	-1.59925	4.49976e-06	Not-applicable	-6.35755	4.75703e-22	Down	-2.48308	7.72603e-12	Down	-2.29866	1.76671e-11	Down	NA	XP_009127748.1|0.0e+00|PREDICTED: uncharacterized protein LOC103852597 isoform X1 [Brassica rapa]	K11323//histone arginine demethylase JMJD6 [EC:1.14.11.-]	NA	4 time-point
Cluster1	BraA02g019360.3C	A02:11038010-11040144	-2.60627	4.76449e-06	Down	-8.41363	1.4779e-09	Down	-4.82867	2.25331e-08	Down	-3.02046	2.23215e-05	Down	-2.31686	0.00029545	Down	-4.69032	2.40552e-07	Down	NA	XP_009127756.1|1.4e-105|PREDICTED: HVA22-like protein c [Brassica rapa]	K17279//receptor expression-enhancing protein 5/6	GO:0016021//integral component of membrane;GO:0016020//membrane;GO:0031224//intrinsic component of membrane;GO:0044425//membrane part;	All
Cluster1	BraA02g019430.3C	A02:11122666-11131499	-2.94196	4.97925e-44	Down	-2.66928	8.89401e-40	Down	-2.82128	3.20417e-42	Down	-3.16802	7.27295e-32	Down	-3.22048	2.3775e-32	Down	-2.02895	1.8737e-20	Down	NA	XP_009127762.1|2.4e-249|PREDICTED: SNF1-related protein kinase regulatory subunit gamma-1-like [Brassica rapa]	NA	NA	All
Cluster1	BraA02g019460.3C	A02:11150404-11157116	-6.98868	7.45535e-12	Down	-2.1307	1.03879e-05	Down	-2.40372	3.29538e-06	Down	-6.44294	4.70036e-08	Down	-3.63559	5.01586e-06	Down	-3.85798	1.76596e-06	Down	NA	XP_013690888.1|0.0e+00|PREDICTED: protein NRT1/ PTR FAMILY 2.13-like [Brassica napus]	K14638//solute carrier family 15 (peptide/histidine transporter), member 3/4	NA	All
Cluster3	BraA02g019470.3C	A02:11158374-11159447	7.83289	9.29869e-10	Up	13.3126	0	Up	8.52748	1.29428e-15	Up	0.465664	0.707218	Not-applicable	3.78261	6.23696e-09	Up	7.092	1.7437e-116	Up	NA	XP_009128529.1|2.6e-156|PREDICTED: uncharacterized protein LOC103853356 [Brassica rapa]	NA	NA	5 time-point
Cluster1	BraA02g019680.3C	A02:11295699-11297756	-5.44179	8.77215e-93	Down	-5.11316	3.09869e-90	Down	-10.8681	2.372e-106	Down	-5.56891	5.1853e-76	Down	-10.5689	3.12621e-87	Down	-7.24698	7.65041e-88	Down	NA	XP_009127782.1|9.6e-215|PREDICTED: WAT1-related protein At1g70260 [Brassica rapa]	K17500//integrin-linked kinase-associated serine/threonine phosphatase 2C [EC:3.1.3.16];K07874//Ras-related protein Rab-1A	GO:0031224//intrinsic component of membrane;GO:0044425//membrane part;GO:0016020//membrane;GO:0016021//integral component of membrane;GO:0022857//transmembrane transporter activity;GO:0005215//transporter activity;	All
Cluster2	BraA02g019850.3C	A02:11423773-11426315	0.0824622	0.943272	Not-applicable	3.41238	2.7326e-10	Up	2.6939	2.1401e-05	Up	-6.01601	2.90105e-34	Down	-3.15094	2.49855e-23	Down	-2.16516	1.82207e-16	Down	NA	XP_009127806.1|1.3e-236|PREDICTED: cysteine-rich receptor-like protein kinase 2 [Brassica rapa]	K04733//interleukin-1 receptor-associated kinase 4 [EC:2.7.11.1]	GO:0001101//response to acid chemical;GO:0016310//phosphorylation;GO:0036211//protein modification process;GO:0006979//response to oxidative stress;GO:1901700//response to oxygen-containing compound;GO:0000302//response to reactive oxygen species;GO:0050896//response to stimulus;GO:0046777//protein autophosphorylation;GO:0010035//response to inorganic substance;GO:0008152//metabolic process;GO:00…	5 time-point
Cluster1	BraA02g019870.3C	A02:11446762-11449315	-5.25054	2.74449e-59	Down	-6.64909	4.9577e-65	Down	-6.20163	1.62864e-63	Down	-6.43741	8.18427e-61	Down	-3.75558	7.4353e-46	Down	-7.21501	7.83924e-67	Down	NA	XP_013691242.1|5.5e-248|PREDICTED: uncharacterized protein LOC106395284 [Brassica napus]	NA	NA	All
Cluster1	BraA02g020090.3C	A02:11583363-11584244	-1.8321	1.39147e-09	Not-applicable	-4.46307	5.92233e-22	Down	0.961329	3.13549e-07	Not-applicable	-4.86204	3.95048e-80	Down	-7.30682	4.74915e-94	Down	-8.47675	3.5034e-101	Down	NA	CDY09492.1|1.1e-125|BnaC02g20340D [Brassica napus]	NA	GO:0006950//response to stress;GO:0006952//defense response;GO:0050896//response to stimulus;GO:0009607//response to biotic stimulus;	4 time-point
Cluster3	BraA02g020160.3C	A02:11633359-11634260	9.68825	3.03001e-20	Up	12.535	3.4496e-145	Up	13.9903	0	Up	11.3799	1.36385e-64	Up	12.5447	6.0161e-145	Up	13.6636	0	Up	NA	XP_009127837.1|3.8e-91|PREDICTED: uncharacterized protein LOC103852694 [Brassica rapa]	K09509//DnaJ homolog subfamily B member 3;K09514//DnaJ homolog subfamily B member 8;K09512//DnaJ homolog subfamily B member 6	NA	All
Cluster2	BraA02g020170.3C	A02:11662180-11667576	-2.99139	1.07311e-45	Down	1.60923	6.84938e-65	Not-applicable	2.71103	2.6727e-269	Up	-2.98751	1.12642e-31	Down	2.0659	1.8997e-85	Up	3.55272	0	Up	NA	XP_009127840.1|0.0e+00|PREDICTED: putative 1-phosphatidylinositol-3-phosphate 5-kinase FAB1C [Brassica rapa]	K00921//1-phosphatidylinositol-3-phosphate 5-kinase [EC:2.7.1.150]+ko04145//Phagosome+ko04070//Phosphatidylinositol signaling system+ko00562//Inositol phosphate metabolism	GO:0097159//organic cyclic compound binding;GO:0036094//small molecule binding;GO:0005488//binding;GO:0035639//purine ribonucleoside triphosphate binding;GO:0032555//purine ribonucleotide binding;GO:0000166//nucleotide binding;GO:0016740//transferase activity;GO:0008144//drug binding;GO:0017076//purine nucleotide binding;GO:0016772//transferase activity, transferring phosphorus-containing groups;…	5 time-point
Cluster1	BraA02g020430.3C	A02:11848526-11850406	-4	0.0956397	Not-applicable	-4	0.101309	Not-applicable	3.7211	7.46662e-12	Up	-5.3837	2.45169e-11	Down	-3.3837	1.15284e-08	Down	-5.3837	4.61239e-12	Down	NA	XP_009127871.1|3.5e-286|PREDICTED: endoglucanase 9-like [Brassica rapa]	K01179//endoglucanase [EC:3.2.1.4]+ko01100//Metabolic pathways+ko00500//Starch and sucrose metabolism	NA	4 time-point
Cluster1	BraA02g020540.3C	A02:11948529-11950257	-6.82337	2.87551e-67	Down	-2.10912	2.63581e-28	Down	-4.65344	4.94779e-58	Down	-8.9629	5.28698e-39	Down	-3.67749	1.25615e-27	Down	-2.09253	1.02624e-16	Down	NA	XP_013691703.1|5.2e-296|PREDICTED: sucrose transport protein SUC1 [Brassica napus]	K15378//solute carrier family 45, member 1/2/4	GO:0005886//plasma membrane;GO:0031226//intrinsic component of plasma membrane;GO:0044459//plasma membrane part;GO:0005887//integral component of plasma membrane;GO:0016021//integral component of membrane;GO:0044425//membrane part;GO:0044464//cell part;GO:0016020//membrane;GO:0071944//cell periphery;GO:0031224//intrinsic component of membrane;GO:0005623//cell;GO:0015157//oligosaccharide transmemb…	All
Cluster1	BraA02g020620.3C	A02:12007306-12012757	-6.94251	2.01418e-12	Down	-5.35755	4.44291e-11	Down	-5.35755	2.00503e-12	Down	-3.80735	1.37341e-06	Down	-3.22239	7.8677e-06	Down	-2.58496	3.94369e-05	Down	NA	XP_009127887.1|0.0e+00|PREDICTED: ABC transporter G family member 25-like [Brassica rapa]	K05681//ATP-binding cassette, subfamily G (WHITE), member 2+ko02010//ABC transporters;K21396//ATP-binding cassette, subfamily G (WHITE), eye pigment precursor transporter	NA	All
Cluster1	BraA02g020640.3C	A02:12028280-12028915	-3.06125	2.84334e-08	Down	-4.35403	1.41173e-10	Down	-1.93449	2.69497e-05	Not-applicable	-9.00843	2.0582e-16	Down	-4.7605	7.10711e-14	Down	-4.8385	8.60468e-15	Down	NA	XP_009127889.1|8.9e-117|PREDICTED: uncharacterized protein LOC103852744 [Brassica rapa]	NA	NA	5 time-point
Cluster1	BraA02g020850.3C	A02:12172122-12173269	-8.58496	1.95353e-10	Down	-5	3.66055e-09	Down	-1.03037	0.0210778	Not-applicable	-9.29002	1.0576e-16	Down	-2.86375	3.77144e-10	Down	-9.29002	1.01594e-17	Down	NA	XP_009127911.1|2.5e-96|PREDICTED: blue copper protein-like [Brassica rapa]	K03006//DNA-directed RNA polymerase II subunit RPB1 [EC:2.7.7.6]+ko00230//Purine metabolism+ko03020//RNA polymerase+ko01100//Metabolic pathways+ko00240//Pyrimidine metabolism	GO:0031224//intrinsic component of membrane;GO:0016020//membrane;GO:0016021//integral component of membrane;GO:0044425//membrane part;GO:0003824//catalytic activity;GO:0009055//electron transfer activity;GO:0016491//oxidoreductase activity;	5 time-point
Cluster2	BraA02g020980.3C	A02:12243997-12249930	-3.42968	2.91701e-69	Down	2.37346	1.193e-243	Up	1.57215	2.84513e-81	Not-applicable	-2.71228	4.13726e-39	Down	2.61029	2.6248e-222	Up	2.84395	4.0749e-294	Up	NA	XP_009127932.1|0.0e+00|PREDICTED: nuclear receptor coactivator 2-like isoform X3 [Brassica rapa]	K03126//transcription initiation factor TFIID subunit 12+ko03022//Basal transcription factors	NA	5 time-point
Cluster2	BraA02g021150.3C	A02:12396093-12396970	-3.92961	0.000388603	Down	0.944858	0.0501946	Not-applicable	3.6471	2.17663e-40	Up	-4.54137	2.23545e-06	Down	3.01504	2.2027e-33	Up	2.00295	2.26196e-11	Up	NA	NP_974133.1|3.5e-10|TRF-like 6 [Arabidopsis thaliana]	NA	GO:0006259//DNA metabolic process;GO:0046483//heterocycle metabolic process;GO:0043170//macromolecule metabolic process;GO:0032200//telomere organization;GO:0046686//response to cadmium ion;GO:0010035//response to inorganic substance;GO:0000723//telomere maintenance;GO:0065007//biological regulation;GO:1901360//organic cyclic compound metabolic process;GO:0009987//cellular process;GO:0044238//pri…	5 time-point
Cluster1	BraA02g021190.3C	A02:12415120-12417060	-5.34183	6.39048e-21	Down	-5.18982	6.62905e-21	Down	-1.82525	1.99198e-08	Not-applicable	-6.98616	5.23168e-70	Down	-3.63252	5.7965e-51	Down	-8.15608	1.0066e-76	Down	NA	KRH44102.1|2.6e-216|hypothetical protein GLYMA_08G190100 [Glycine max]	K03257//translation initiation factor 4A+ko03013//RNA transport	GO:0003676//nucleic acid binding;GO:0032553//ribonucleotide binding;GO:0004386//helicase activity;GO:1901363//heterocyclic compound binding;GO:0030554//adenyl nucleotide binding;GO:0005524//ATP binding;GO:0016818//hydrolase activity, acting on acid anhydrides, in phosphorus-containing anhydrides;GO:0097159//organic cyclic compound binding;GO:0016787//hydrolase activity;GO:0043167//ion binding;GO:…	5 time-point
Cluster1	BraA02g021250.3C	A02:12446287-12448300	-3.70044	9.03366e-36	Down	-3.21501	6.56165e-32	Down	-1.56294	5.86003e-14	Not-applicable	-2.926	6.00924e-29	Down	-2.12594	1.45302e-20	Down	-2.81183	2.20129e-29	Down	NA	XP_009127951.1|1.2e-300|PREDICTED: threonine synthase 2, chloroplastic [Brassica rapa]	K01733//threonine synthase [EC:4.2.3.1]+ko00750//Vitamin B6 metabolism+ko01230//Biosynthesis of amino acids+ko01100//Metabolic pathways+ko01110//Biosynthesis of secondary metabolites+ko00260//Glycine, serine and threonine metabolism	GO:0006520//cellular amino acid metabolic process;GO:0071704//organic substance metabolic process;GO:0044237//cellular metabolic process;GO:0009987//cellular process;GO:0008152//metabolic process;GO:0006807//nitrogen compound metabolic process;GO:0006082//organic acid metabolic process;GO:1901564//organonitrogen compound metabolic process;GO:0044281//small molecule metabolic process;GO:0043436//o…	5 time-point
Cluster1	BraA02g021380.3C	A02:12555578-12558629	-4.92735	8.28452e-17	Down	-5.14975	5.18672e-18	Down	-7.73471	1.47121e-19	Down	-6.43185	4.75613e-22	Down	-3.92935	8.03702e-18	Down	-7.01681	3.90965e-25	Down	NA	XP_002887465.1|0.0e+00|protein HOTHEAD [Arabidopsis lyrata subsp. lyrata]	K15403//fatty acid omega-hydroxy dehydrogenase [EC:1.1.-.-]+ko00073//Cutin, suberine and wax biosynthesis	GO:0032787//monocarboxylic acid metabolic process;GO:0007154//cell communication;GO:0034440//lipid oxidation;GO:0006631//fatty acid metabolic process;GO:0032502//developmental process;GO:0007267//cell-cell signaling;GO:0048229//gametophyte development;GO:0006629//lipid metabolic process;GO:0044255//cellular lipid metabolic process;GO:0032501//multicellular organismal process;GO:0007275//multicell…	All
Cluster1	BraA02g021620.3C	A02:12644425-12645072	-3.2115	0.000345532	Down	-3.2115	0.00037472	Down	-0.874469	0.176139	Not-applicable	-8.67596	3.07626e-13	Down	-4.42803	7.64685e-11	Down	-5.35403	1.16802e-12	Down	NA	XP_009127982.1|9.4e-122|PREDICTED: alpha-amylase/subtilisin inhibitor-like isoform X1 [Brassica rapa]	NA	NA	5 time-point
Cluster3	BraA02g021820.3C	A02:12731828-12732499	3.04858	8.45054e-11	Up	3.90821	8.31373e-23	Up	3.12985	1.42011e-11	Up	0.219966	0.771123	Not-applicable	1.88063	0.000779422	Not-applicable	2.67807	7.55081e-09	Up	NA	XP_009127996.1|8.8e-108|PREDICTED: nudix hydrolase 21, chloroplastic [Brassica rapa]	K07766//diphosphoinositol-polyphosphate diphosphatase [EC:3.6.1.52]	GO:0003824//catalytic activity;GO:0016787//hydrolase activity;	4 time-point
Cluster1	BraA02g021850.3C	A02:12744639-12747495	-5.97728	3.37635e-06	Down	-4.39232	3.8531e-05	Down	-0.97728	0.133369	Not-applicable	-6.30378	9.11841e-08	Down	-4.71882	1.34259e-06	Down	-2.71882	6.33463e-05	Down	NA	XP_013676707.1|0.0e+00|PREDICTED: auxin efflux carrier component 1-like [Brassica napus]	K13947//auxin efflux carrier family	GO:0050794//regulation of cellular process;GO:0032870//cellular response to hormone stimulus;GO:0010033//response to organic substance;GO:0009733//response to auxin;GO:0009719//response to endogenous stimulus;GO:0009734//auxin-activated signaling pathway;GO:0055085//transmembrane transport;GO:0023052//signaling;GO:0071310//cellular response to organic substance;GO:0042221//response to chemical;GO…	5 time-point
Cluster1	BraA02g022450.3C	A02:13126535-13127015	-3.70093	0	Down	-4.98712	0	Down	-3.34072	0	Down	-3.98625	0	Down	-4.04618	0	Down	-6.79101	0	Down	NA	XP_009128056.1|9.1e-59|PREDICTED: gibberellin-regulated protein 6 [Brassica rapa]	K03860//phosphatidylinositol glycan, class Q+ko01100//Metabolic pathways+ko00563//Glycosylphosphatidylinositol (GPI)-anchor biosynthesis;K20887//xyloglucan glycosyltransferase 4 [EC:2.4.1.-]	GO:0080167//response to karrikin;GO:0034285//response to disaccharide;GO:0050896//response to stimulus;GO:0009750//response to fructose;GO:0042221//response to chemical;GO:0009743//response to carbohydrate;GO:0009746//response to hexose;GO:1901700//response to oxygen-containing compound;GO:0009628//response to abiotic stimulus;GO:0009744//response to sucrose;GO:0009749//response to glucose;GO:003…	All
Cluster1	BraA02g022460.3C	A02:13127966-13129923	-2.08645	1.4264e-72	Down	-2.51218	4.84886e-91	Down	-2.25576	2.9336e-80	Down	-2.43245	1.93812e-40	Down	-1.54993	4.75426e-23	Not-applicable	-0.800405	3.74662e-09	Not-applicable	NA	XP_009128057.1|1.8e-288|PREDICTED: protein IQ-DOMAIN 31 [Brassica rapa]	K14411//RNA-binding protein Musashi+ko03015//mRNA surveillance pathway	NA	4 time-point
Cluster1	BraA02g022480.3C	A02:13140025-13144356	0.187203	0.595481	Not-applicable	0.995648	0.000109364	Not-applicable	1.15634	3.3709e-06	Not-applicable	-5.26403	1.2686e-193	Down	-4.02956	3.3361e-167	Down	-3.2854	5.9238e-148	Down	NA	XP_009128061.1|0.0e+00|PREDICTED: isochorismate synthase 1, chloroplastic-like [Brassica rapa]	K02552//menaquinone-specific isochorismate synthase [EC:5.4.4.2]+ko00130//Ubiquinone and other terpenoid-quinone biosynthesis+ko01100//Metabolic pathways+ko01110//Biosynthesis of secondary metabolites	NA	3 time-point
Cluster1	BraA02g022590.3C	A02:13189203-13191031	-2.83773	6.84069e-08	Down	-3.10692	1.77542e-08	Down	-2.32623	8.42707e-07	Down	-3.9542	0.000307733	Down	0.0458037	0.98216	Not-applicable	-0.561879	0.338694	Not-applicable	NA	XP_009128073.1|1.5e-129|PREDICTED: uncharacterized protein LOC103852930 isoform X1 [Brassica rapa]	K19202//histone deacetylase complex subunit SAP30	NA	4 time-point
Cluster2	BraA02g022980.3C	A02:13470842-13472004	-7.11894	0.000163608	Down	3.85905	5.64661e-43	Up	4.09112	1.56171e-52	Up	-6.87897	1.30914e-32	Down	0.731316	3.25673e-05	Not-applicable	1.42709	7.37754e-22	Not-applicable	NA	XP_009128118.1|1.7e-106|PREDICTED: uncharacterized protein LOC103852969 [Brassica rapa]	K03004//DNA-directed RNA polymerase I subunit RPA43+ko00230//Purine metabolism+ko03020//RNA polymerase+ko01100//Metabolic pathways+ko00240//Pyrimidine metabolism	NA	4 time-point
Cluster1	BraA02g023030.3C	A02:13489124-13491243	-2.13642	1.0195e-28	Down	-3.50069	1.15636e-48	Down	-2.59585	4.07261e-36	Down	-0.946795	1.68307e-05	Not-applicable	-1.71731	2.90126e-12	Not-applicable	-2.70044	6.82145e-22	Down	NA	XP_009128127.1|7.6e-259|PREDICTED: uncharacterized protein LOC103852976 [Brassica rapa]	NA	GO:1901363//heterocyclic compound binding;GO:0005488//binding;GO:0003676//nucleic acid binding;GO:0097159//organic cyclic compound binding;	4 time-point
Cluster2	BraA02g023500.3C	A02:13771386-13774034	-2.2084	1.00339e-06	Down	4.39071	3.6268e-233	Up	2.94409	8.20377e-62	Up	-3.86899	4.09301e-16	Down	0.160753	0.606656	Not-applicable	2.71263	2.08549e-75	Up	NA	XP_013693642.1|3.9e-310|PREDICTED: probable inorganic phosphate transporter 1-9 [Brassica napus]	K08176//MFS transporter, PHS family, inorganic phosphate transporter	GO:0044425//membrane part;GO:0016020//membrane;GO:0016021//integral component of membrane;GO:0031224//intrinsic component of membrane;GO:0005215//transporter activity;GO:0022857//transmembrane transporter activity;	5 time-point
Cluster3	BraA02g023560.3C	A02:13827265-13827903	2.42914	4.85529e-12	Up	5.72948	2.7848e-212	Up	4.12161	9.38829e-59	Up	0.553936	0.183945	Not-applicable	3.58599	2.28784e-60	Up	3.49526	5.90015e-57	Up	NA	XP_009128186.1|1.5e-111|PREDICTED: uncharacterized protein LOC103853035 [Brassica rapa]	NA	NA	5 time-point
Cluster1	BraA02g023670.3C	A02:13897311-13897895	-9.25267	1.52101e-17	Down	-9.25267	1.5802e-17	Down	-9.25267	1.46703e-17	Down	-7.41785	3.48362e-05	Down	-7.41785	4.0791e-05	Down	-7.41785	1.93102e-05	Down	NA	XP_009128195.1|1.8e-100|PREDICTED: vacuolar iron transporter homolog 2 [Brassica rapa]	K00430//peroxidase [EC:1.11.1.7]+ko01100//Metabolic pathways+ko01110//Biosynthesis of secondary metabolites+ko00940//Phenylpropanoid biosynthesis	GO:0016020//membrane;GO:0044425//membrane part;GO:0031224//intrinsic component of membrane;GO:0016021//integral component of membrane;	All
Cluster1	BraA02g023780.3C	A02:13982158-13984214	-2.96025	7.90799e-09	Down	-3.57693	3.58856e-10	Down	-2.35453	3.53702e-07	Down	-6.22882	2.48893e-06	Down	-1.98089	0.00538141	Not-applicable	-0.500898	0.302448	Not-applicable	Trihelix	XP_009128204.1|6.9e-304|PREDICTED: trihelix transcription factor GT-2-like [Brassica rapa]	K01051//pectinesterase [EC:3.1.1.11]+ko00040//Pentose and glucuronate interconversions+ko01100//Metabolic pathways	NA	4 time-point
Cluster1	BraA02g023990.3C	A02:14220682-14223537	-5.3505	1.57173e-94	Down	-4.01707	2.24328e-80	Down	-2.80453	9.01975e-59	Down	-4.57719	1.36057e-63	Down	-2.96153	1.10715e-45	Down	-2.99222	3.70209e-48	Down	NA	XP_009128214.1|0.0e+00|PREDICTED: receptor-like cytosolic serine/threonine-protein kinase RBK1 [Brassica rapa]	K04733//interleukin-1 receptor-associated kinase 4 [EC:2.7.11.1]	GO:0006950//response to stress;GO:0050896//response to stimulus;GO:0032559//adenyl ribonucleotide binding;GO:0035639//purine ribonucleoside triphosphate binding;GO:0017076//purine nucleotide binding;GO:0016740//transferase activity;GO:0140096//catalytic activity, acting on a protein;GO:0008144//drug binding;GO:0043167//ion binding;GO:0016301//kinase activity;GO:0005488//binding;GO:0005524//ATP bi…	All
Cluster1	BraA02g024300.3C	A02:14401238-14403694	-4.96845	1.88619e-26	Down	-5.49896	1.92306e-26	Down	-1.99646	1.70663e-11	Not-applicable	-4.6615	6.78009e-20	Down	-2.55459	1.36106e-12	Down	-6.36194	7.97308e-24	Down	NA	XP_009128243.1|8.8e-282|PREDICTED: auxin transporter-like protein 3 [Brassica rapa]	K13946//auxin influx carrier (AUX1 LAX family)+ko04075//Plant hormone signal transduction	GO:0044425//membrane part;GO:0031224//intrinsic component of membrane;GO:0016021//integral component of membrane;GO:0016020//membrane;	5 time-point
Cluster2	BraA02g024500.3C	A02:14547465-14548400	-2.07257	1.27354e-19	Down	3.87533	0	Up	3.98125	0	Up	-3.7031	4.94016e-53	Down	3.0602	0	Up	2.77147	1.4134e-280	Up	AP2-EREBP	XP_009128273.1|8.3e-180|PREDICTED: ethylene-responsive transcription factor RAP2-4-like [Brassica rapa]	K09286//EREBP-like factor	GO:0016070//RNA metabolic process;GO:0044271//cellular nitrogen compound biosynthetic process;GO:0044237//cellular metabolic process;GO:1901362//organic cyclic compound biosynthetic process;GO:0044260//cellular macromolecule metabolic process;GO:0034641//cellular nitrogen compound metabolic process;GO:0044238//primary metabolic process;GO:0006807//nitrogen compound metabolic process;GO:1901576//o…	All
Cluster1	BraA02g024550.3C	A02:14622927-14623877	-3.23331	5.78264e-14	Down	-3.26434	6.18828e-14	Down	-3.29605	5.69138e-14	Down	-2.25898	2.37009e-09	Down	-2.46792	2.2116e-10	Down	-3.00679	4.38783e-13	Down	NA	XP_009128279.1|1.8e-182|PREDICTED: uncharacterized protein LOC103853111 [Brassica rapa]	NA	NA	All
Cluster1	BraA02g024660.3C	A02:14684709-14685053	NA	NA	Not-applicable	NA	NA	Not-applicable	11.5474	1.81766e-49	Up	-8.71461	9.3832e-126	Down	-2.51752	2.10353e-61	Down	-12.9625	1.0236e-136	Down	NA	XP_009128293.1|7.6e-62|PREDICTED: glutathione S-transferase U19-like [Brassica rapa]	K00799//glutathione S-transferase [EC:2.5.1.18]+ko00480//Glutathione metabolism	NA	4 time-point
Cluster1	BraA02g025190.3C	A02:15074508-15076815	-5.45943	8.56936e-05	Down	-1.55254	0.0545152	Not-applicable	-0.652077	0.348006	Not-applicable	-5.9542	1.28483e-06	Down	-3.36923	9.59973e-05	Down	-5.9542	5.78416e-07	Down	NA	XP_009128342.1|0.0e+00|PREDICTED: serine/threonine-protein kinase AGC1-7 [Brassica rapa]	K08286//protein-serine/threonine kinase [EC:2.7.11.-]	GO:0017076//purine nucleotide binding;GO:0035639//purine ribonucleoside triphosphate binding;GO:1901265//nucleoside phosphate binding;GO:0004672//protein kinase activity;GO:0016740//transferase activity;GO:0097159//organic cyclic compound binding;GO:0030554//adenyl nucleotide binding;GO:0005488//binding;GO:0032559//adenyl ribonucleotide binding;GO:0016772//transferase activity, transferring phosp…	4 time-point
Cluster1	BraA02g025230.3C	A02:15091770-15093329	0.630766	0.199834	Not-applicable	-0.0962153	0.88434	Not-applicable	-0.706269	0.295555	Not-applicable	-2.95801	1.02058e-21	Down	-2.06856	7.45508e-15	Down	-6.08139	1.13959e-36	Down	NA	XP_009128350.1|3.8e-302|PREDICTED: organic cation/carnitine transporter 2 [Brassica rapa]	K08200//MFS transporter, OCT family, solute carrier family 22 (organic cation transporter), member 3;K08202//MFS transporter, OCT family, solute carrier family 22 (organic cation transporter), member 4/5	GO:0044425//membrane part;GO:0031224//intrinsic component of membrane;GO:0016020//membrane;GO:0016021//integral component of membrane;GO:0005215//transporter activity;GO:0022857//transmembrane transporter activity;	3 time-point
Cluster2	BraA02g025510.3C	A02:15325371-15327458	4.31079	2.31356e-18	Up	6.41915	9.63114e-92	Up	4.7874	1.58787e-26	Up	-3.20482	2.41836e-29	Down	0.140153	0.495986	Not-applicable	-0.873144	3.01102e-06	Not-applicable	WRKY	NP_001288924.1|1.6e-161|probable WRKY transcription factor 40 [Brassica rapa]	K18835//WRKY transcription factor 2+ko04626//Plant-pathogen interaction	GO:0009058//biosynthetic process;GO:0010467//gene expression;GO:0044271//cellular nitrogen compound biosynthetic process;GO:1901360//organic cyclic compound metabolic process;GO:0043170//macromolecule metabolic process;GO:0006351//transcription, DNA-templated;GO:0090304//nucleic acid metabolic process;GO:0034641//cellular nitrogen compound metabolic process;GO:0044237//cellular metabolic process;…	4 time-point
Cluster1	BraA02g025560.3C	A02:15368816-15369717	NA	NA	Not-applicable	NA	NA	Not-applicable	7.77479	5.50222e-07	Up	-6.32373	4.75658e-22	Down	-2.97323	4.17051e-14	Down	-9.64566	3.9101e-25	Down	NA	CDY68592.1|9.0e-103|BnaAnng27750D [Brassica napus]	K14709//solute carrier family 39 (zinc transporter), member 1/2/3	NA	4 time-point
Cluster2	BraA02g025680.3C	A02:15418926-15420527	-2.9	4.92692e-08	Down	2.11282	1.88098e-21	Up	2.31362	2.02001e-27	Up	-3.88703	1.10137e-25	Down	0.949106	1.30398e-08	Not-applicable	0.992479	9.19682e-10	Not-applicable	NA	XP_009128402.1|2.2e-222|PREDICTED: probable 37S ribosomal protein S28, mitochondrial [Brassica rapa]	K02956//small subunit ribosomal protein S15+ko03010//Ribosome	GO:0044260//cellular macromolecule metabolic process;GO:0009058//biosynthetic process;GO:0044249//cellular biosynthetic process;GO:1901564//organonitrogen compound metabolic process;GO:0034645//cellular macromolecule biosynthetic process;GO:0034641//cellular nitrogen compound metabolic process;GO:0043170//macromolecule metabolic process;GO:0071704//organic substance metabolic process;GO:0009987//…	4 time-point
Cluster1	BraA02g025740.3C	A02:15454026-15454512	-2.28758	0.181235	Not-applicable	-6.37504	0.0544069	Not-applicable	3.72825	1.17292e-14	Up	-4.84032	9.64786e-08	Down	2.17748	1.00963e-16	Up	-2.14642	0.000190897	Down	NA	XP_009128408.1|5.9e-68|PREDICTED: uncharacterized protein LOC103853237 [Brassica rapa]	NA	NA	4 time-point
Cluster1	BraA02g025960.3C	A02:15596329-15598477	-3.04439	0.0650139	Not-applicable	-5.04439	0.0155151	Not-applicable	-0.956931	0.517259	Not-applicable	-6.58496	6.64762e-07	Down	-3.41504	5.354e-05	Down	-4.58496	3.44837e-06	Down	NA	XP_009128429.1|5.4e-260|PREDICTED: cyclin-A2-4-like [Brassica rapa]	K06627//cyclin-A	GO:0044464//cell part;GO:0005634//nucleus;GO:0044424//intracellular part;GO:0005623//cell;GO:0043229//intracellular organelle;GO:0043231//intracellular membrane-bounded organelle;GO:0043227//membrane-bounded organelle;GO:0005622//intracellular;GO:0043226//organelle;	3 time-point
Cluster1	BraA02g026820.3C	A02:16194295-16195630	-1.73254	6.21118e-39	Not-applicable	-3.92768	2.95101e-94	Down	-2.61322	1.02489e-64	Down	-2.26378	2.02666e-56	Down	-4.52356	1.6764e-108	Down	-3.47374	1.68483e-93	Down	NA	XP_009128516.1|1.3e-120|PREDICTED: soluble inorganic pyrophosphatase 1-like [Brassica rapa]	K01507//inorganic pyrophosphatase [EC:3.6.1.1]+ko00190//Oxidative phosphorylation	GO:0006796//phosphate-containing compound metabolic process;GO:0008152//metabolic process;GO:0006793//phosphorus metabolic process;GO:0009987//cellular process;GO:0044237//cellular metabolic process;GO:0044464//cell part;GO:0005622//intracellular;GO:0005623//cell;GO:0044424//intracellular part;GO:0005737//cytoplasm;GO:0043167//ion binding;GO:0003824//catalytic activity;GO:0000287//magnesium ion b…	5 time-point
Cluster1	BraA02g026940.3C	A02:16366108-16368684	-6.72792	9.75105e-09	Down	-6.72792	1.04634e-08	Down	-3.72792	1.12777e-06	Down	-5.41785	1.87376e-12	Down	-2.02554	6.90422e-06	Down	-5.41785	2.94757e-13	Down	NA	XP_018448459.1|1.8e-296|PREDICTED: endoglucanase 17 [Raphanus sativus]	K01179//endoglucanase [EC:3.2.1.4]+ko01100//Metabolic pathways+ko00500//Starch and sucrose metabolism	GO:0009987//cellular process;GO:0005975//carbohydrate metabolic process;GO:0008152//metabolic process;GO:0071840//cellular component organization or biogenesis;GO:0016043//cellular component organization;GO:0044237//cellular metabolic process;GO:0044262//cellular carbohydrate metabolic process;GO:0044275//cellular carbohydrate catabolic process;GO:0009251//glucan catabolic process;GO:0005976//pol…	All
Cluster2	BraA02g026980.3C	A02:16401448-16404664	-1.77052	0.00940125	Not-applicable	2.55565	1.84727e-16	Up	2.03684	3.75329e-09	Up	-2.926	6.81079e-05	Down	-2.54749	0.000269657	Down	2.49691	1.18779e-20	Up	NA	XP_009144575.1|0.0e+00|PREDICTED: poly [ADP-ribose] polymerase 2-like [Brassica rapa]	K10798//poly [ADP-ribose] polymerase [EC:2.4.2.30]+ko03410//Base excision repair	GO:0034641//cellular nitrogen compound metabolic process;GO:0036211//protein modification process;GO:0006303//double-strand break repair via nonhomologous end joining;GO:0071704//organic substance metabolic process;GO:0006259//DNA metabolic process;GO:0006302//double-strand break repair;GO:0006281//DNA repair;GO:0008152//metabolic process;GO:0019538//protein metabolic process;GO:1901566//organoni…	5 time-point
Cluster1	BraA02g027010.3C	A02:16411969-16413972	-5.2854	0.00016341	Down	-2.70044	0.0056822	Not-applicable	-0.241008	0.697546	Not-applicable	-4.31677	1.15441e-87	Down	-3.40988	3.02186e-74	Down	-7.12412	1.1773e-115	Down	NA	XP_009144569.1|0.0e+00|PREDICTED: L-type lectin-domain containing receptor kinase IV.4-like isoform X1 [Brassica rapa]	K04730//interleukin-1 receptor-associated kinase 1 [EC:2.7.11.1];K04733//interleukin-1 receptor-associated kinase 4 [EC:2.7.11.1]	GO:0016021//integral component of membrane;GO:0016020//membrane;GO:0031224//intrinsic component of membrane;GO:0044425//membrane part;GO:0003824//catalytic activity;GO:0004672//protein kinase activity;GO:0097159//organic cyclic compound binding;GO:0032553//ribonucleotide binding;GO:0043167//ion binding;GO:0016301//kinase activity;GO:0043168//anion binding;GO:0016773//phosphotransferase activity, …	4 time-point
Cluster2	BraA02g027270.3C	A02:16611134-16612082	-1.44839	6.10467e-10	Not-applicable	1.97835	2.25705e-55	Not-applicable	2.93325	7.7626e-169	Up	-2.64257	8.93222e-17	Down	2.86827	6.2021e-125	Up	2.36857	1.23036e-73	Up	NA	XP_009144547.1|4.0e-67|PREDICTED: dormancy-associated protein homolog 3-like [Brassica rapa]	NA	NA	4 time-point
Cluster3	BraA02g027900.3C	A02:17223842-17226139	7.8531	0	Up	4.5158	0	Up	4.21946	0	Up	5.14071	0	Up	2.09637	0	Up	1.73884	0	Not-applicable	NA	XP_009144494.1|0.0e+00|PREDICTED: hsp70-Hsp90 organizing protein 3 [Brassica rapa]	K09553//stress-induced-phosphoprotein 1	GO:0010286//heat acclimation;GO:0006979//response to oxidative stress;GO:0042493//response to drug;GO:0009266//response to temperature stimulus;GO:0050896//response to stimulus;GO:0009628//response to abiotic stimulus;GO:0009636//response to toxic substance;GO:0000302//response to reactive oxygen species;GO:0009644//response to high light intensity;GO:0009408//response to heat;GO:1901700//respons…	5 time-point
Cluster1	BraA02g027910.3C	A02:17235864-17236484	-5.73742	1.64284e-29	Down	-2.48949	4.84426e-16	Down	-2.83053	2.47025e-18	Down	-5.26209	1.20246e-40	Down	-3.96931	8.05374e-35	Down	-3.80266	1.79341e-35	Down	NA	XP_009144492.1|1.0e-112|PREDICTED: 21 kDa protein-like [Brassica rapa]	K01051//pectinesterase [EC:3.1.1.11]+ko00040//Pentose and glucuronate interconversions+ko01100//Metabolic pathways	NA	All
Cluster3	BraA02g028000.3C	A02:17323665-17324954	0.858247	1.14866e-05	Not-applicable	1.80073	1.78818e-27	Not-applicable	1.05673	3.44058e-08	Not-applicable	2.46226	1.95385e-24	Up	3.03081	3.7863e-44	Up	3.61831	5.28205e-79	Up	NA	XP_013686504.1|4.1e-246|PREDICTED: UDP-glucuronate 4-epimerase 5 [Brassica napus]	K08679//UDP-glucuronate 4-epimerase [EC:5.1.3.6]+ko00520//Amino sugar and nucleotide sugar metabolism+ko01100//Metabolic pathways	GO:0044238//primary metabolic process;GO:0008152//metabolic process;GO:0071704//organic substance metabolic process;GO:0005975//carbohydrate metabolic process;GO:0031224//intrinsic component of membrane;GO:0044425//membrane part;GO:0016021//integral component of membrane;GO:0016020//membrane;GO:0050662//coenzyme binding;GO:0005488//binding;GO:0048037//cofactor binding;GO:0016857//racemase and epi…	3 time-point
Cluster1	BraA02g028170.3C	A02:17519706-17522059	-2.72247	4.23643e-11	Down	-2.42968	5.41434e-10	Down	-3.04439	2.58657e-12	Down	-2.26216	2.26311e-11	Down	-2.91126	1.07406e-14	Down	-4.4638	1.82132e-21	Down	NA	XP_009128660.1|1.7e-280|PREDICTED: uncharacterized protein LOC103853505 [Brassica rapa]	NA	NA	All
Cluster2	BraA02g028460.3C	A02:17751743-17753446	-5.80735	2.35567e-05	Down	2.72403	1.55286e-17	Up	5.15554	2.5697e-150	Up	-7.01458	8.4278e-108	Down	-1.78192	3.13844e-35	Not-applicable	-0.667622	1.16103e-08	Not-applicable	NA	XP_009128677.1|0.0e+00|PREDICTED: H/ACA ribonucleoprotein complex subunit 4-like [Brassica rapa]	K11131//H/ACA ribonucleoprotein complex subunit 4 [EC:5.4.99.-]+ko03008//Ribosome biogenesis in eukaryotes	GO:0043170//macromolecule metabolic process;GO:0010467//gene expression;GO:0046483//heterocycle metabolic process;GO:0090304//nucleic acid metabolic process;GO:0034641//cellular nitrogen compound metabolic process;GO:0071704//organic substance metabolic process;GO:0044238//primary metabolic process;GO:0006807//nitrogen compound metabolic process;GO:0016070//RNA metabolic process;GO:1901360//organ…	4 time-point
Cluster1	BraA02g028540.3C	A02:17828776-17829988	-3.64386	0.00225199	Not-applicable	-0.298081	0.681327	Not-applicable	0.771181	0.16921	Not-applicable	-6.33688	6.68555e-23	Down	-2.75192	1.28573e-13	Down	-3.87745	4.73194e-19	Down	WRKY	XP_009128690.1|1.2e-195|PREDICTED: probable WRKY transcription factor 41 [Brassica rapa]	K13457//disease resistance protein RPM1+ko04626//Plant-pathogen interaction;K16225//probable WRKY transcription factor 52+ko04626//Plant-pathogen interaction;K13426//WRKY transcription factor 29+ko04626//Plant-pathogen interaction+ko04016//MAPK signaling pathway - plant	GO:0044271//cellular nitrogen compound biosynthetic process;GO:0034641//cellular nitrogen compound metabolic process;GO:0046483//heterocycle metabolic process;GO:0043170//macromolecule metabolic process;GO:0044238//primary metabolic process;GO:0032774//RNA biosynthetic process;GO:0016070//RNA metabolic process;GO:1901362//organic cyclic compound biosynthetic process;GO:0044249//cellular biosynthe…	3 time-point
Cluster1	BraA02g028750.3C	A02:18016002-18017111	-6.67243	0.000163655	Down	-0.263034	0.703034	Not-applicable	-3.67243	0.00131523	Not-applicable	-7.2854	1.28592e-06	Down	-2.76184	0.000392915	Down	-2.47805	0.000588932	Down	NA	XP_009128714.1|5.0e-85|PREDICTED: LOW QUALITY PROTEIN: probable receptor-like protein kinase At4g10390 [Brassica rapa]	K04733//interleukin-1 receptor-associated kinase 4 [EC:2.7.11.1]	GO:0032559//adenyl ribonucleotide binding;GO:0140096//catalytic activity, acting on a protein;GO:0005488//binding;GO:0004672//protein kinase activity;GO:0016301//kinase activity;GO:0016772//transferase activity, transferring phosphorus-containing groups;GO:0017076//purine nucleotide binding;GO:0016740//transferase activity;GO:0032555//purine ribonucleotide binding;GO:0097159//organic cyclic compo…	4 time-point
Cluster1	BraA02g028790.3C	A02:18061172-18064001	0.796467	0.519404	Not-applicable	-1.44057	0.488833	Not-applicable	-1.44057	0.481811	Not-applicable	-3.84645	7.54462e-07	Down	-4.73954	1.06604e-07	Down	-3.96193	2.59156e-07	Down	NA	XP_009128716.1|4.4e-170|PREDICTED: probable aquaporin NIP5-1 [Brassica rapa]	K09874//aquaporin NIP	GO:0031224//intrinsic component of membrane;GO:0016021//integral component of membrane;GO:0016020//membrane;GO:0044425//membrane part;GO:0005215//transporter activity;	3 time-point
Cluster1	BraA02g028950.3C	A02:18309971-18313720	-2.80735	2.3796e-05	Down	-7.26679	1.04641e-08	Down	-1.77493	0.00149875	Not-applicable	-4.02106	8.59011e-12	Down	-4.64909	9.10581e-13	Down	-3.15433	2.38485e-10	Down	NA	XP_013719737.1|1.5e-108|PREDICTED: RING-H2 finger protein ATL7-like [Brassica napus]	K19039//E3 ubiquitin-protein ligase ATL7/58/59 [EC:2.3.2.27]	GO:0043412//macromolecule modification;GO:0009987//cellular process;GO:0036211//protein modification process;GO:0032446//protein modification by small protein conjugation;GO:0044237//cellular metabolic process;GO:0044267//cellular protein metabolic process;GO:0071704//organic substance metabolic process;GO:0008152//metabolic process;GO:0006464//cellular protein modification process;GO:0043170//ma…	5 time-point
Cluster1	BraA02g029370.3C	A02:19057123-19059345	-2.26849	9.4915e-06	Down	-7.72792	7.88812e-12	Down	-2.72792	2.59658e-07	Down	-2.37851	0.16775	Not-applicable	-4.70044	0.052291	Not-applicable	2.21842	0.000947586	Up	NA	XP_018511509.1|2.1e-182|PREDICTED: uncharacterized protein LOC103849032 isoform X3 [Brassica rapa]	K16287//ubiquitin-like-specific protease 1C/D [EC:3.4.22.68]	NA	4 time-point
Cluster1	BraA02g029630.3C	A02:19517527-19518024	-4.04775	0.00011798	Down	-2.07577	0.00662745	Not-applicable	-7.74819	1.28063e-05	Down	-3.80735	0.000563155	Down	-3.92283	0.00064962	Down	-3.92283	0.000335549	Down	NA	XP_009106518.1|5.4e-93|PREDICTED: E3 ubiquitin-protein ligase ATL23 [Brassica rapa]	K19037//E3 ubiquitin-protein ligase ATL23 [EC:2.3.2.27]	NA	5 time-point
Cluster1	BraA02g030530.3C	A02:20707211-20712758	-3.40256	1.3078e-110	Down	-3.16242	5.8429e-104	Down	-3.86768	3.6437e-123	Down	-4.47843	8.16792e-55	Down	-2.46348	3.94803e-33	Down	-2.21791	2.12099e-30	Down	NA	XP_013613553.1|0.0e+00|PREDICTED: probable LRR receptor-like serine/threonine-protein kinase At1g56130 isoform X1 [Brassica oleracea var. oleracea]	K13420//LRR receptor-like serine/threonine-protein kinase FLS2 [EC:2.7.11.1]+ko04626//Plant-pathogen interaction+ko04016//MAPK signaling pathway - plant	GO:0044425//membrane part;GO:0016021//integral component of membrane;GO:0016020//membrane;GO:0031224//intrinsic component of membrane;GO:0003824//catalytic activity;GO:0035639//purine ribonucleoside triphosphate binding;GO:1901265//nucleoside phosphate binding;GO:0030554//adenyl nucleotide binding;GO:0043168//anion binding;GO:0017076//purine nucleotide binding;GO:0036094//small molecule binding;G…	All
Cluster2	BraA02g030690.3C	A02:20895330-20895542	NA	NA	Not-applicable	NA	NA	Not-applicable	9.85643	3.89551e-09	Up	-9.84862	6.46651e-09	Down	-2.24129	0.000189076	Down	-9.84862	2.0664e-09	Down	NA	CDY14885.1|2.5e-23|BnaA02g22270D [Brassica napus]	NA	NA	4 time-point
Cluster1	BraA02g030870.3C	A02:21032676-21033427	-3.24983	1.437e-132	Down	-2.2513	1.32355e-89	Down	-2.56675	1.8801e-104	Down	-3.39821	5.8149e-130	Down	-1.17664	1.41681e-34	Not-applicable	-2.17123	2.59095e-85	Down	NA	XP_018511470.1|1.8e-52|PREDICTED: lamin-like protein [Brassica rapa]	NA	GO:0005576//extracellular region;GO:0048046//apoplast;GO:0009055//electron transfer activity;GO:0003824//catalytic activity;GO:0016491//oxidoreductase activity;	5 time-point
Cluster1	BraA02g030920.3C	A02:21063710-21068084	-1.99938	1.8778e-113	Not-applicable	-3.86357	1.0198e-226	Down	-2.90937	1.5478e-176	Down	-2.26493	1.72201e-91	Down	-2.81142	5.9604e-118	Down	-4.10515	1.026e-173	Down	NA	XP_009123920.1|1.3e-253|PREDICTED: VAN3-binding protein-like [Brassica rapa]	NA	NA	5 time-point
Cluster1	BraA02g031000.3C	A02:21142633-21144199	-3.30802	4.67652e-51	Down	-2.93175	1.64589e-45	Down	-3.25087	2.11751e-50	Down	-3.84829	6.8417e-59	Down	-0.219872	0.112964	Not-applicable	-6.10925	5.53781e-80	Down	NA	XP_013705183.1|8.4e-160|PREDICTED: acid phosphatase 1-like [Brassica napus]	K02866//large subunit ribosomal protein L10e+ko03010//Ribosome;K20728//vegetative storage protein 2+ko04016//MAPK signaling pathway - plant	NA	5 time-point
Cluster1	BraA02g031110.3C	A02:21234639-21237115	-4.57736	1.7293e-236	Down	-4.28431	8.1061e-227	Down	-2.93091	8.2748e-165	Down	-6.10693	0	Down	-2.9705	8.2806e-202	Down	-3.30631	1.3899e-233	Down	G2-like	XP_009123934.1|6.6e-224|PREDICTED: transcription activator GLK2-like [Brassica rapa]	K14491//two-component response regulator ARR-B family+ko04075//Plant hormone signal transduction	GO:0009909//regulation of flower development;GO:0048580//regulation of post-embryonic development;GO:0090304//nucleic acid metabolic process;GO:0010380//regulation of chlorophyll biosynthetic process;GO:0018130//heterocycle biosynthetic process;GO:0010604//positive regulation of macromolecule metabolic process;GO:0009657//plastid organization;GO:0046483//heterocycle metabolic process;GO:0010628//…	All
Cluster1	BraA02g031120.3C	A02:21252540-21253121	-5.93074	0.0271306	Not-applicable	-1.60881	0.116312	Not-applicable	0.951906	0.246916	Not-applicable	-7.6865	2.48632e-06	Down	-3.29418	0.000171453	Down	-3.36457	7.60796e-05	Down	AP2-EREBP	XP_009123936.1|1.5e-107|PREDICTED: ethylene-responsive transcription factor 9 [Brassica rapa]	K09286//EREBP-like factor	GO:0019438//aromatic compound biosynthetic process;GO:0034654//nucleobase-containing compound biosynthetic process;GO:0019760//glucosinolate metabolic process;GO:0016143//S-glycoside metabolic process;GO:0019748//secondary metabolic process;GO:0006725//cellular aromatic compound metabolic process;GO:0044238//primary metabolic process;GO:1901360//organic cyclic compound metabolic process;GO:001046…	3 time-point
Cluster1	BraA02g031420.3C	A02:21470473-21472561	-2.07671	5.1226e-183	Down	-3.22691	5.8987e-300	Down	-2.18457	7.5119e-196	Down	-1.42904	3.06711e-62	Not-applicable	-1.87043	2.23405e-92	Not-applicable	-3.00566	6.1194e-169	Down	NA	CDY14939.1|1.1e-191|BnaA02g22810D [Brassica napus]	K01246//DNA-3-methyladenine glycosylase I [EC:3.2.2.20]+ko03410//Base excision repair	NA	4 time-point
Cluster2	BraA02g031540.3C	A02:21560904-21563918	1.58496	0.534644	Not-applicable	3.80735	0.0394709	Not-applicable	6.45943	9.4558e-10	Up	-5.13614	1.23142e-19	Down	-2.91374	3.89104e-13	Down	-2.91374	2.97017e-14	Down	NA	XP_009123620.1|0.0e+00|PREDICTED: putative receptor-like protein kinase At3g47110 [Brassica rapa]	K13428//LRR receptor-like serine/threonine-protein kinase EFR [EC:2.7.11.1]+ko04626//Plant-pathogen interaction	GO:0044425//membrane part;GO:0016020//membrane;GO:0031224//intrinsic component of membrane;GO:0016021//integral component of membrane;GO:0043168//anion binding;GO:0004672//protein kinase activity;GO:0043167//ion binding;GO:0016740//transferase activity;GO:0032553//ribonucleotide binding;GO:0004674//protein serine/threonine kinase activity;GO:0016301//kinase activity;GO:0016773//phosphotransferase…	4 time-point
Cluster1	BraA02g031860.3C	A02:21879253-21888166	-3.31854	1.86134e-73	Down	-1.15867	7.40912e-20	Not-applicable	-0.842809	3.52525e-12	Not-applicable	-5.05454	2.395e-185	Down	-2.5474	6.4956e-107	Down	-2.39574	2.9826e-104	Down	NA	XP_013677045.1|0.0e+00|PREDICTED: urea-proton symporter DUR3-like [Brassica napus]	K20989//urea-proton symporter	GO:0016021//integral component of membrane;GO:0016020//membrane;GO:0044425//membrane part;GO:0031224//intrinsic component of membrane;GO:0015204//urea transmembrane transporter activity;GO:0022857//transmembrane transporter activity;GO:0005215//transporter activity;GO:0042887//amide transmembrane transporter activity;	4 time-point
Cluster1	BraA02g032190.3C	A02:22177118-22178353	-2.7633	4.04343e-05	Down	-4.6893	2.87042e-07	Down	-2.7633	4.20855e-05	Down	-4.32912	1.43228e-10	Down	-2.06609	1.11221e-05	Down	-5.65105	2.32301e-12	Down	NA	XP_009128819.1|3.9e-233|PREDICTED: uncharacterized protein LOC103853661 [Brassica rapa]	NA	NA	All
Cluster1	BraA02g032220.3C	A02:22197812-22198357	-3.9752	0.000388473	Down	-7.43463	4.87665e-05	Down	-3.9752	0.000404967	Down	-3.58496	0.00336723	Not-applicable	-7.04439	0.000569626	Down	-7.04439	0.000315985	Down	NA	XP_018512058.1|5.7e-104|PREDICTED: protein LIGHT-DEPENDENT SHORT HYPOCOTYLS 9-like [Brassica rapa]	K13413//mitogen-activated protein kinase kinase 4/5 [EC:2.7.12.2]+ko04626//Plant-pathogen interaction+ko04016//MAPK signaling pathway - plant+ko04075//Plant hormone signal transduction	NA	5 time-point
Cluster1	BraA02g032350.3C	A02:22282630-22285814	-5.83582	0	Down	-5.41468	0	Down	-3.10928	0	Down	-4.4386	0	Down	-2.43235	0	Down	-7.79274	0	Down	NA	XP_009128830.1|6.0e-206|PREDICTED: GDSL esterase/lipase At5g45950 [Brassica rapa]	K10691//E3 ubiquitin-protein ligase UBR4 [EC:2.3.2.27];K00679//phospholipid:diacylglycerol acyltransferase [EC:2.3.1.158]+ko00561//Glycerolipid metabolism;K14209//solute carrier family 36 (proton-coupled amino acid transporter);K01188//beta-glucosidase [EC:3.2.1.21]+ko01100//Metabolic pathways+ko00500//Starch and sucrose metabolism+ko01110//Biosynthesis of secondary metabolites+ko00460//Cyanoamin…	GO:0016788//hydrolase activity, acting on ester bonds;GO:0003824//catalytic activity;GO:0016787//hydrolase activity;	All
Cluster1	BraA02g032740.3C	A02:22576312-22579822	-3.95842	2.15701e-16	Down	-3.71741	1.7316e-15	Down	-1.33039	2.29206e-05	Not-applicable	-4.24793	1.94074e-17	Down	-2.89429	8.67157e-13	Down	-6.41785	4.31277e-21	Down	NA	CDY43961.1|0.0e+00|BnaA02g24390D [Brassica napus]	K02541//DNA replication licensing factor MCM3 [EC:3.6.4.12]+ko03030//DNA replication	NA	5 time-point
Cluster3	BraA02g033040.3C	A02:22816939-22820673	5.17727	3.7321e-128	Up	4.31898	6.95301e-64	Up	2.5502	1.53343e-12	Up	3.64568	9.27421e-68	Up	4.12276	4.233e-103	Up	2.45805	2.65593e-21	Up	NA	XP_009128885.1|2.2e-308|PREDICTED: aluminum-activated malate transporter 13 [Brassica rapa]	K03695//ATP-dependent Clp protease ATP-binding subunit ClpB	GO:0006810//transport;GO:0006835//dicarboxylic acid transport;GO:0015849//organic acid transport;GO:0071702//organic substance transport;GO:0051179//localization;GO:0015740//C4-dicarboxylate transport;GO:0051234//establishment of localization;GO:0015743//malate transport;GO:0006820//anion transport;GO:0006811//ion transport;GO:0015711//organic anion transport;GO:0046942//carboxylic acid transport…	All
Cluster1	BraA02g033170.3C	A02:22905394-22908129	-3.22239	0.000197355	Down	-4.22239	3.85381e-05	Down	-2.63743	0.000802188	Down	-6.20945	4.6998e-08	Down	-4.62449	7.1338e-07	Down	-2.4021	0.000118083	Down	NA	XP_009128893.1|0.0e+00|PREDICTED: ubiquitin carboxyl-terminal hydrolase 21-like [Brassica rapa]	K11855//ubiquitin carboxyl-terminal hydrolase 36/42 [EC:3.4.19.12]	NA	All
Cluster3	BraA02g033670.3C	A02:23401799-23403162	7.92298	0	Up	4.91069	0	Up	3.94875	2.1775e-211	Up	6.15063	0	Up	3.11453	0	Up	2.02751	4.5078e-105	Up	NA	XP_009128942.1|4.5e-136|PREDICTED: bax inhibitor 1 [Brassica rapa]	K21889//Bax inhibitor 1	GO:0048523//negative regulation of cellular process;GO:0043067//regulation of programmed cell death;GO:0010941//regulation of cell death;GO:0050794//regulation of cellular process;GO:0060548//negative regulation of cell death;GO:0048519//negative regulation of biological process;GO:0065007//biological regulation;GO:0043066//negative regulation of apoptotic process;GO:0050789//regulation of biolog…	All
Cluster1	BraA02g034090.3C	A02:23653861-23655375	-3.01314	2.60313e-12	Down	-5.04876	2.46006e-17	Down	-1.84713	1.91439e-07	Not-applicable	-2.7038	4.35193e-14	Down	-2.72583	3.20067e-14	Down	-2.81746	1.77702e-15	Down	NA	XP_009128978.1|3.4e-226|PREDICTED: cytochrome b561 and DOMON domain-containing protein At5g47530 [Brassica rapa]	NA	GO:0055114//oxidation-reduction process;GO:0008152//metabolic process;GO:0016021//integral component of membrane;GO:0031224//intrinsic component of membrane;GO:0044425//membrane part;GO:0016020//membrane;	5 time-point
Cluster1	BraA02g034120.3C	A02:23668074-23670754	-4.06935	1.27412e-34	Down	-2.48439	9.55558e-23	Down	-3.90429	9.25502e-34	Down	-3.80735	1.98302e-08	Down	0.0561431	0.877271	Not-applicable	0.530515	0.106421	Not-applicable	NA	XP_009128981.1|1.3e-308|PREDICTED: tonoplast dicarboxylate transporter-like [Brassica rapa]	K14445//solute carrier family 13 (sodium-dependent dicarboxylate transporter), member 2/3/5	GO:0051179//localization;GO:0006810//transport;GO:0030001//metal ion transport;GO:0015672//monovalent inorganic cation transport;GO:0006814//sodium ion transport;GO:0006812//cation transport;GO:0051234//establishment of localization;GO:0006811//ion transport;GO:0055085//transmembrane transport;GO:0044425//membrane part;GO:0031224//intrinsic component of membrane;GO:0016020//membrane;GO:0016021//i…	4 time-point
Cluster1	BraA02g034220.3C	A02:23708016-23709925	-2.82018	2.9953e-19	Down	-2.73272	1.28594e-18	Down	-2.02144	3.07526e-13	Down	-2.14439	3.95933e-11	Down	-1.94386	5.6385e-10	Not-applicable	-1.93289	2.79154e-10	Not-applicable	NA	XP_009128997.1|1.7e-194|PREDICTED: SEC14 cytosolic factor-like [Brassica rapa]	K02433//aspartyl-tRNA(Asn)/glutamyl-tRNA(Gln) amidotransferase subunit A [EC:6.3.5.6 6.3.5.7]+ko00970//Aminoacyl-tRNA biosynthesis+ko01100//Metabolic pathways;K19996//phosphatidylinositol transfer protein SFH5	NA	4 time-point
Cluster2	BraA02g034330.3C	A02:23765778-23766932	-2.0282	0.0038544	Not-applicable	4.31353	8.31072e-96	Up	4.65757	3.2566e-127	Up	-3.15295	9.93014e-09	Down	2.50451	1.38532e-36	Up	2.67794	1.77599e-45	Up	NA	XP_009107095.1|3.1e-151|PREDICTED: protein YLS9-like [Brassica rapa]	K20131//Rab5 GDP/GTP exchange factor	GO:0016020//membrane;GO:0016021//integral component of membrane;GO:0031224//intrinsic component of membrane;GO:0044425//membrane part;	5 time-point
Cluster3	BraA02g034360.3C	A02:23770969-23771664	4.00751	1.6266e-216	Up	4.14089	5.7721e-242	Up	3.49386	1.2374e-135	Up	3.13412	1.7352e-174	Up	2.874	8.8719e-134	Up	3.26489	2.2132e-203	Up	NA	XP_009107097.1|1.6e-130|PREDICTED: sarcoplasmic reticulum histidine-rich calcium-binding protein-like [Brassica rapa]	K06066//CBF1 interacting corepressor;K13172//serine/arginine repetitive matrix protein 2	NA	All
Cluster3	BraA02g034840.3C	A02:24094782-24096271	9.68519	3.7599e-225	Up	6.52356	6.13554e-24	Up	7.40939	4.29352e-45	Up	9.88684	2.4799e-256	Up	7.50978	5.94694e-48	Up	6.33539	3.36858e-21	Up	NA	XP_009129227.1|1.0e-255|PREDICTED: uncharacterized protein LOC103854062 [Brassica rapa]	NA	NA	All
Cluster1	BraA02g035380.3C	A02:24571275-24571804	-1.74635	5.73009e-05	Not-applicable	-4.44491	4.12637e-11	Down	-1.44186	0.000496694	Not-applicable	-2.42464	1.02664e-21	Down	-3.4565	5.77838e-31	Down	-3.6517	4.4399e-34	Down	NA	XP_009129168.1|7.2e-40|PREDICTED: defensin-like protein 1 [Brassica rapa]	NA	GO:0050896//response to stimulus;GO:0006950//response to stress;GO:0006952//defense response;GO:0005623//cell;GO:0030054//cell junction;GO:0030312//external encapsulating structure;GO:0071944//cell periphery;GO:0055044//symplast;GO:0044464//cell part;GO:0005618//cell wall;GO:0005911//cell-cell junction;GO:0009506//plasmodesma;	4 time-point
Cluster2	BraA02g035430.3C	A02:24611681-24612824	-1.80652	2.09083e-14	Not-applicable	3.0609	2.5092e-213	Up	2.66138	6.7604e-140	Up	-2.33856	4.79873e-16	Down	2.90964	5.6502e-147	Up	3.32503	2.1629e-228	Up	NA	XP_009129162.1|1.3e-194|PREDICTED: F-box protein PP2-B1 [Brassica rapa]	K04733//interleukin-1 receptor-associated kinase 4 [EC:2.7.11.1]	NA	5 time-point
Cluster3	BraA02g035830.3C	A02:24873433-24874535	5.08746	1.9393e-09	Up	4.85798	5.89468e-08	Up	5.25739	1.29047e-10	Up	2.41747	5.01603e-06	Up	1.74862	0.00522824	Not-applicable	2.58496	3.95039e-07	Up	NA	XP_009129116.1|1.5e-69|PREDICTED: basic blue protein [Brassica rapa]	K01426//amidase [EC:3.5.1.4]+ko00380//Tryptophan metabolism+ko00330//Arginine and proline metabolism+ko00360//Phenylalanine metabolism	GO:0048731//system development;GO:0048466//androecium development;GO:0048443//stamen development;GO:0048437//floral organ development;GO:0022414//reproductive process;GO:0000003//reproduction;GO:0061458//reproductive system development;GO:0009856//pollination;GO:0048608//reproductive structure development;GO:0032502//developmental process;GO:0051704//multi-organism process;GO:0007275//multicellul…	5 time-point
Cluster2	BraA02g035860.3C	A02:24887038-24888973	-0.289507	0.6255	Not-applicable	4.50173	1.68119e-94	Up	4.58223	4.6993e-101	Up	-3.37281	5.20541e-13	Down	2.21369	1.78689e-36	Up	2.49344	4.18284e-52	Up	NA	XP_009129112.1|2.6e-181|PREDICTED: uncharacterized protein LOC103853971 [Brassica rapa]	NA	NA	5 time-point
Cluster1	BraA02g035880.3C	A02:24900173-24901420	-6.40043	4.0565e-187	Down	-5.20541	7.5935e-173	Down	-3.54507	3.4207e-134	Down	-4.91413	9.80541e-84	Down	-2.51793	1.89954e-48	Down	-4.10289	9.98702e-80	Down	NA	XP_009129107.1|8.4e-236|PREDICTED: protein PHYTOCHROME KINASE SUBSTRATE 1-like [Brassica rapa]	NA	NA	All
Cluster1	BraA02g035910.3C	A02:24917815-24918926	-6.08843	2.05673e-51	Down	-5.59366	6.11437e-50	Down	-5.50346	1.24055e-48	Down	-11.0954	2.75919e-80	Down	-3.93553	2.0488e-59	Down	-7.18851	1.106e-81	Down	NA	XP_013734724.1|1.7e-143|PREDICTED: expansin-A15 isoform X2 [Brassica napus]	K20628//expansin	GO:0016043//cellular component organization;GO:0071840//cellular component organization or biogenesis;GO:0071669//plant-type cell wall organization or biogenesis;GO:0071554//cell wall organization or biogenesis;GO:0009987//cellular process;GO:0045229//external encapsulating structure organization;GO:0009664//plant-type cell wall organization;GO:0071555//cell wall organization;GO:0044464//cell par…	All
Cluster1	BraA02g036120.3C	A02:25102690-25105086	-4.0093	6.27132e-33	Down	-3.0093	8.67473e-26	Down	-2.07286	2.45959e-17	Down	-4.78463	1.2167e-33	Down	-2.11221	1.04909e-16	Down	-2.05671	8.84555e-17	Down	NA	XP_009129088.1|0.0e+00|PREDICTED: probable methyltransferase PMT5 [Brassica rapa]	K06630//14-3-3 protein epsilon;K15449//tRNA wybutosine-synthesizing protein 1 [EC:4.1.3.44];K16302//metal transporter CNNM	NA	All
Cluster1	BraA02g036230.3C	A02:25180567-25181559	-6.81789	0	Down	-3.13915	5.2144e-223	Down	-0.763418	3.89915e-31	Not-applicable	-7.34837	0	Down	-2.28536	4.6804e-168	Down	-3.31922	5.0298e-262	Down	NA	CDY49688.1|1.4e-188|BnaA02g27270D [Brassica napus]	K01016//estrone sulfotransferase [EC:2.8.2.4];K01025//sulfotransferase [EC:2.8.2.-]	GO:0008146//sulfotransferase activity;GO:0003824//catalytic activity;GO:0016782//transferase activity, transferring sulfur-containing groups;GO:0016740//transferase activity;	5 time-point
Cluster2	BraA02g036660.3C	A02:25586054-25586899	-1.43172	0.00331103	Not-applicable	7.39845	0	Up	4.82062	2.8625e-231	Up	-4.14048	4.01357e-13	Down	3.88592	3.5396e-174	Up	6.03654	0	Up	AP2-EREBP	XP_018511672.1|1.0e-160|PREDICTED: ethylene-responsive transcription factor ERF119-like isoform X2 [Brassica rapa]	K13434//pathogenesis-related genes transcriptional activator PTI6+ko04626//Plant-pathogen interaction	NA	5 time-point
Cluster2	BraA02g036720.3C	A02:25651295-25652510	0.0983238	0.695545	Not-applicable	2.78486	3.04984e-84	Up	2.35498	3.97092e-52	Up	-2.54331	2.35684e-14	Down	2.20373	1.74626e-51	Up	2.54828	1.12507e-79	Up	NA	XP_009129572.1|1.7e-227|PREDICTED: F-box protein SKIP14-like [Brassica rapa]	NA	NA	5 time-point
Cluster2	BraA02g036730.3C	A02:25651295-25652510	0.0983238	0.695521	Not-applicable	2.78486	3.04904e-84	Up	2.35498	3.97017e-52	Up	-2.54331	2.35666e-14	Down	2.20373	1.74583e-51	Up	2.54828	1.12479e-79	Up	NA	XP_009129572.1|1.7e-227|PREDICTED: F-box protein SKIP14-like [Brassica rapa]	NA	NA	5 time-point
Cluster1	BraA02g036820.3C	A02:25800080-25802179	-4.30378	1.9328e-05	Down	-3.30378	0.000122068	Down	-1.49643	0.0191772	Not-applicable	-3.45121	1.11017e-09	Down	-3.20328	5.57062e-09	Down	-2.59323	6.52176e-08	Down	NA	XP_006395570.1|2.2e-259|hypothetical protein EUTSA_v10004078mg [Eutrema salsugineum]	K07418//cytochrome P450 family 2 subfamily J [EC:1.14.14.1]+ko00591//Linoleic acid metabolism+ko00590//Arachidonic acid metabolism+ko01100//Metabolic pathways;K01773//aldoxime dehydratase [EC:4.99.1.-]	GO:0044550//secondary metabolite biosynthetic process;GO:0009058//biosynthetic process;GO:0008152//metabolic process;GO:0019748//secondary metabolic process;GO:0016020//membrane;GO:0044425//membrane part;GO:0031224//intrinsic component of membrane;GO:0016021//integral component of membrane;GO:0046872//metal ion binding;GO:1901363//heterocyclic compound binding;GO:0043169//cation binding;GO:000550…	5 time-point
Cluster1	BraA02g036850.3C	A02:25815139-25816815	-1.76988	0.000244889	Not-applicable	-0.751502	0.0727232	Not-applicable	-1.88536	0.000254501	Not-applicable	-5.70044	1.07088e-14	Down	-3.24101	5.32259e-11	Down	-3.70044	1.23104e-12	Down	NA	XP_018460223.1|1.5e-271|PREDICTED: cytochrome P450 71B37-like [Raphanus sativus]	K07418//cytochrome P450 family 2 subfamily J [EC:1.14.14.1]+ko00591//Linoleic acid metabolism+ko00590//Arachidonic acid metabolism+ko01100//Metabolic pathways;K01773//aldoxime dehydratase [EC:4.99.1.-]	GO:0016021//integral component of membrane;GO:0044425//membrane part;GO:0031224//intrinsic component of membrane;GO:0016020//membrane;GO:0003824//catalytic activity;GO:0016491//oxidoreductase activity;GO:0020037//heme binding;GO:0043169//cation binding;GO:0005488//binding;GO:0004497//monooxygenase activity;GO:0016705//oxidoreductase activity, acting on paired donors, with incorporation or reducti…	3 time-point
Cluster1	BraA02g036890.3C	A02:25886853-25888725	-1.92057	4.66369e-12	Not-applicable	-2.85345	9.36644e-19	Down	-2.85345	8.42634e-19	Down	-3.03279	4.99722e-29	Down	-2.16285	2.20597e-20	Down	-3.30581	2.85405e-33	Down	NA	XP_013675146.1|1.9e-212|PREDICTED: cytochrome P450 71B9-like [Brassica napus]	K07418//cytochrome P450 family 2 subfamily J [EC:1.14.14.1]+ko00591//Linoleic acid metabolism+ko00590//Arachidonic acid metabolism+ko01100//Metabolic pathways;K01773//aldoxime dehydratase [EC:4.99.1.-]	GO:0031224//intrinsic component of membrane;GO:0016021//integral component of membrane;GO:0016020//membrane;GO:0044425//membrane part;GO:0097159//organic cyclic compound binding;GO:0016705//oxidoreductase activity, acting on paired donors, with incorporation or reduction of molecular oxygen;GO:0048037//cofactor binding;GO:0016491//oxidoreductase activity;GO:0004497//monooxygenase activity;GO:0046…	5 time-point
Cluster2	BraA02g036930.3C	A02:25899225-25900944	-6.80735	1.8702e-08	Down	3.4606	3.9242e-59	Up	3.974	3.86657e-94	Up	-10.3987	3.53986e-97	Down	-0.004281	0.969109	Not-applicable	0.289507	0.0106997	Not-applicable	NA	XP_009129508.1|6.3e-280|PREDICTED: tRNA (guanine(10)-N2)-methyltransferase homolog [Brassica rapa]	K15430//tRNA (guanine10-N2)-methyltransferase [EC:2.1.1.214]	GO:1901363//heterocyclic compound binding;GO:0003676//nucleic acid binding;GO:0016741//transferase activity, transferring one-carbon groups;GO:0016740//transferase activity;GO:0097159//organic cyclic compound binding;GO:0003824//catalytic activity;GO:0005488//binding;GO:0008168//methyltransferase activity;	4 time-point
Cluster3	BraA02g036960.3C	A02:25904801-25906473	2.74483	2.54897e-17	Up	6.86186	0	Up	5.1453	5.8702e-142	Up	1.1533	6.70725e-07	Not-applicable	3.89346	1.3818e-172	Up	4.33096	9.1281e-258	Up	NA	XP_009129502.1|1.0e-266|PREDICTED: plant intracellular Ras-group-related LRR protein 2 [Brassica rapa]	K19613//leucine-rich repeat protein SHOC2	NA	5 time-point
Cluster1	BraA02g037020.3C	A02:25947500-25948485	-3.86305	1.5138e-16	Down	-1.77732	8.03269e-08	Not-applicable	-2.12903	7.78635e-10	Down	-10.1674	8.23244e-36	Down	-2.62826	8.64516e-19	Down	-3.65962	1.41832e-26	Down	NA	CDY48979.1|8.4e-107|BnaA02g28170D [Brassica napus]	K07766//diphosphoinositol-polyphosphate diphosphatase [EC:3.6.1.52]	GO:0003824//catalytic activity;GO:0016787//hydrolase activity;	5 time-point
Cluster1	BraA02g037110.3C	A02:26003742-26005011	-1.06845	5.49393e-23	Not-applicable	-2.18194	3.43555e-63	Down	-4.77208	4.0981e-129	Down	-2.77138	1.5954e-166	Down	-3.16154	4.2653e-193	Down	-5.08187	6.8622e-287	Down	NA	CDY34214.1|5.9e-153|BnaA02g28260D [Brassica napus]	K13070//momilactone-A synthase [EC:1.1.1.295]+ko00904//Diterpenoid biosynthesis+ko01110//Biosynthesis of secondary metabolites;K09841//xanthoxin dehydrogenase [EC:1.1.1.288]+ko00906//Carotenoid biosynthesis+ko01100//Metabolic pathways+ko01110//Biosynthesis of secondary metabolites	NA	5 time-point
Cluster1	BraA02g038000.3C	A02:26565837-26569467	-1.95069	7.08818e-50	Not-applicable	-4.07481	1.2678e-106	Down	-3.058	2.27862e-84	Down	-2.13101	2.237e-38	Down	-3.0309	5.20588e-57	Down	-2.38543	3.02562e-46	Down	NA	XP_009129384.1|5.6e-198|PREDICTED: WAT1-related protein At3g28050 isoform X1 [Brassica rapa]	K17500//integrin-linked kinase-associated serine/threonine phosphatase 2C [EC:3.1.3.16];K07874//Ras-related protein Rab-1A	GO:0031224//intrinsic component of membrane;GO:0016020//membrane;GO:0044425//membrane part;GO:0016021//integral component of membrane;GO:0022857//transmembrane transporter activity;GO:0005215//transporter activity;	5 time-point
Cluster1	BraA02g038030.3C	A02:26577547-26579046	-5.27053	2.27068e-20	Down	-8.59246	3.0688e-23	Down	-3.89202	2.42751e-17	Down	-3.29278	0.000151438	Down	-2.70782	0.000673893	Down	-6.61471	1.1667e-06	Down	NA	XP_009129381.1|1.1e-240|PREDICTED: protein ALTERED XYLOGLUCAN 4-like [Brassica rapa]	K16573//gamma-tubulin complex component 6	GO:0044425//membrane part;GO:0031224//intrinsic component of membrane;GO:0016020//membrane;GO:0016021//integral component of membrane;	All
Cluster1	BraA02g038150.3C	A02:26690344-26690964	-4.08746	0.000117959	Down	-7.40939	1.33741e-05	Down	-7.40939	1.28055e-05	Down	-4.1127	9.13274e-05	Down	-7.43463	1.08693e-05	Down	-7.43463	4.75093e-06	Down	NA	XP_009129374.1|2.0e-113|PREDICTED: uncharacterized protein LOC103854197 [Brassica rapa]	NA	GO:0016020//membrane;GO:0016021//integral component of membrane;GO:0031224//intrinsic component of membrane;GO:0044425//membrane part;	All
Cluster1	BraA02g038460.3C	A02:26820534-26821402	-2.70815	6.88235e-34	Down	-2.76674	1.85647e-34	Down	-2.58771	3.02949e-32	Down	-2.30804	5.17446e-18	Down	-1.99826	2.88411e-15	Not-applicable	-2.77885	2.62491e-23	Down	NA	XP_009129350.1|1.7e-94|PREDICTED: protein AIG2-like [Brassica rapa]	NA	NA	5 time-point
Cluster1	BraA02g038500.3C	A02:26842901-26844457	-5.07039	1.82039e-09	Down	-3.07039	5.797e-07	Down	-5.07039	1.83851e-09	Down	-7.76818	8.15186e-14	Down	-3.52026	1.09367e-09	Down	-4.59826	3.64269e-12	Down	NA	XP_009129341.1|2.3e-230|PREDICTED: vacuolar amino acid transporter 1-like [Brassica rapa]	K15015//solute carrier family 32 (vesicular inhibitory amino acid transporter)	GO:0016020//membrane;GO:0044425//membrane part;GO:0031224//intrinsic component of membrane;GO:0016021//integral component of membrane;	All
Cluster3	BraA02g038520.3C	A02:26849254-26849814	4.10281	8.49353e-05	Up	6.48162	4.43411e-26	Up	7.09516	1.80098e-40	Up	-2.28204	0.0358296	Not-applicable	2.43595	6.23979e-08	Up	2.19222	1.52695e-06	Up	NA	XP_009129337.1|6.1e-101|PREDICTED: probable calcium-binding protein CML30 [Brassica rapa]	K02183//calmodulin+ko04626//Plant-pathogen interaction+ko04016//MAPK signaling pathway - plant+ko04070//Phosphatidylinositol signaling system	GO:0044425//membrane part;GO:0016020//membrane;GO:0031224//intrinsic component of membrane;GO:0016021//integral component of membrane;GO:0043169//cation binding;GO:0005488//binding;GO:0005509//calcium ion binding;GO:0046872//metal ion binding;GO:0043167//ion binding;	5 time-point
Cluster1	BraA02g038530.3C	A02:26851355-26854885	-4.83862	4.5245e-302	Down	-4.64958	5.1121e-296	Down	-2.75455	3.3959e-191	Down	-5.26396	6.7862e-299	Down	-3.41068	2.0903e-225	Down	-3.61684	1.4618e-248	Down	MYB	XP_009129336.1|7.7e-160|PREDICTED: myb-related protein MYBAS1 [Brassica rapa]	K09422//transcription factor MYB, plant	GO:0016043//cellular component organization;GO:0071669//plant-type cell wall organization or biogenesis;GO:0071555//cell wall organization;GO:0071554//cell wall organization or biogenesis;GO:0071840//cellular component organization or biogenesis;GO:0009987//cellular process;GO:0045229//external encapsulating structure organization;GO:0009664//plant-type cell wall organization;GO:0044464//cell par…	All
Cluster3	BraA02g039040.3C	A02:27135836-27138488	2.28951	0.00157422	Not-applicable	2.58496	0.000187431	Up	4.80449	6.93762e-29	Up	2.71329	3.07259e-11	Up	4.83583	1.6671e-69	Up	2.51625	1.96793e-09	Up	NA	XP_020882071.1|3.3e-238|COBRA-like protein 2 [Arabidopsis lyrata subsp. lyrata]	NA	GO:0070726//cell wall assembly;GO:0040007//growth;GO:0030198//extracellular matrix organization;GO:0071840//cellular component organization or biogenesis;GO:0016049//cell growth;GO:0010215//cellulose microfibril organization;GO:0009664//plant-type cell wall organization;GO:0009832//plant-type cell wall biogenesis;GO:0042546//cell wall biogenesis;GO:0016043//cellular component organization;GO:0071…	5 time-point
Cluster2	BraA02g039050.3C	A02:27142878-27144221	-4.73419	8.69525e-20	Down	1.66472	9.53272e-22	Not-applicable	0.534039	0.0170696	Not-applicable	-3.32193	8.5246e-05	Down	3.57693	7.01753e-50	Up	3.51096	3.54051e-48	Up	NA	CDY72171.1|5.6e-262|BnaAnng40170D [Brassica napus]	K14329//agmatine coumaroyltransferase [EC:2.3.1.64 2.3.1.-]+ko00330//Arginine and proline metabolism;K13264//isoflavone 7-O-glucoside-6''-O-malonyltransferase [EC:2.3.1.115]+ko00943//Isoflavonoid biosynthesis+ko00944//Flavone and flavonol biosynthesis	NA	4 time-point
Cluster3	BraA02g039240.3C	A02:27323023-27325240	5.23515	0	Up	6.20495	0	Up	3.57834	3.0351e-110	Up	3.81256	0	Up	2.57139	1.7652e-114	Up	3.79125	0	Up	NA	NP_001288930.1|1.0e-280|proline dehydrogenase 1, mitochondrial [Brassica rapa]	K00318//proline dehydrogenase [EC:1.5.-.-]+ko00330//Arginine and proline metabolism+ko01100//Metabolic pathways+ko01110//Biosynthesis of secondary metabolites	GO:0009063//cellular amino acid catabolic process;GO:0019752//carboxylic acid metabolic process;GO:0009065//glutamine family amino acid catabolic process;GO:0009987//cellular process;GO:0006520//cellular amino acid metabolic process;GO:0009056//catabolic process;GO:0008152//metabolic process;GO:0006807//nitrogen compound metabolic process;GO:0044248//cellular catabolic process;GO:0044281//small m…	All
Cluster3	BraA02g039280.3C	A02:27360545-27361200	7.48232	0	Up	5.7748	0	Up	4.42324	1.8435e-241	Up	6.14849	0	Up	4.20337	0	Up	3.59595	1.284e-295	Up	NA	XP_009129690.2|3.1e-88|PREDICTED: uncharacterized protein LOC103854504, partial [Brassica rapa]	K21777//G2/mitotic-specific cyclin-B, other	NA	All
Cluster1	BraA02g039530.3C	A02:27540641-27541051	-4.73543	1.34532e-20	Down	-2.73543	1.39595e-13	Down	-0.117591	0.593113	Not-applicable	-11.2228	1.50751e-46	Down	-2.71897	3.4049e-25	Down	-2.73495	3.17109e-26	Down	NA	XP_013631332.1|1.3e-68|PREDICTED: histone H3.2-like [Brassica oleracea var. oleracea]	K11253//histone H3	GO:0043933//macromolecular complex subunit organization;GO:0051276//chromosome organization;GO:0009987//cellular process;GO:0034622//cellular macromolecular complex assembly;GO:0006334//nucleosome assembly;GO:0006333//chromatin assembly or disassembly;GO:0044085//cellular component biogenesis;GO:0065004//protein-DNA complex assembly;GO:0071840//cellular component organization or biogenesis;GO:007…	5 time-point
Cluster1	BraA02g039660.3C	A02:27618433-27618747	-4.9453	3.91299e-24	Down	-10.9226	2.17202e-28	Down	-6.53027	9.37103e-27	Down	-4.66609	3.61829e-56	Down	-12.2207	4.30157e-70	Down	-7.97275	8.91838e-72	Down	NA	XP_009129731.1|8.2e-55|PREDICTED: putative lipid-transfer protein DIR1 [Brassica rapa]	NA	GO:0032870//cellular response to hormone stimulus;GO:0006952//defense response;GO:0051716//cellular response to stimulus;GO:0009862//systemic acquired resistance, salicylic acid mediated signaling pathway;GO:0014070//response to organic cyclic compound;GO:0071446//cellular response to salicylic acid stimulus;GO:0009987//cellular process;GO:0065007//biological regulation;GO:0071229//cellular respo…	All
Cluster1	BraA02g039810.3C	A02:27684901-27685779	-8.42626	3.87284e-12	Down	-3.10434	3.52356e-08	Down	-1.18786	0.00510388	Not-applicable	-3.74758	4.5226e-15	Down	-2.18465	3.53564e-09	Down	-2.74758	3.81449e-12	Down	NA	XP_009129743.1|1.1e-110|PREDICTED: uncharacterized protein LOC103854553 [Brassica rapa]	K14009//B-cell receptor-associated protein 31+ko04141//Protein processing in endoplasmic reticulum	GO:0071705//nitrogen compound transport;GO:0006810//transport;GO:0051234//establishment of localization;GO:0034613//cellular protein localization;GO:0006886//intracellular protein transport;GO:0015833//peptide transport;GO:0008104//protein localization;GO:0071702//organic substance transport;GO:0070727//cellular macromolecule localization;GO:0051649//establishment of localization in cell;GO:00469…	5 time-point
Cluster1	BraA02g039820.3C	A02:27689841-27691410	-4.36026	4.47895e-10	Down	-3.73877	3.53114e-09	Down	-3.30581	1.87328e-08	Down	-8.92184	6.6384e-22	Down	-4.2214	4.09482e-17	Down	-4.27798	2.69693e-18	Down	NA	XP_009129744.2|1.2e-172|PREDICTED: protein XRI1-like isoform X4 [Brassica rapa]	NA	NA	All
Cluster2	BraA02g039880.3C	A02:27715668-27717584	1.31034	0.184952	Not-applicable	0.970854	0.404153	Not-applicable	5.0018	1.50019e-31	Up	-5.66025	6.88235e-29	Down	-2.17298	6.81451e-14	Down	-2.71272	2.12458e-18	Down	NA	XP_009129749.1|2.6e-170|PREDICTED: protein SULFUR DEFICIENCY-INDUCED 1-like [Brassica rapa]	NA	NA	4 time-point
Cluster1	BraA02g039910.3C	A02:27744876-27748466	-4.54226	1.77712e-12	Down	-4.69426	1.46842e-13	Down	-3.54226	1.04571e-10	Down	-3.62644	1.77898e-11	Down	-3.62644	1.66336e-11	Down	-7.94837	8.54745e-17	Down	NA	XP_009111860.1|1.4e-238|PREDICTED: probable pectate lyase 20 [Brassica rapa]	K01728//pectate lyase [EC:4.2.2.2]+ko00040//Pentose and glucuronate interconversions	GO:0009057//macromolecule catabolic process;GO:0045488//pectin metabolic process;GO:0044238//primary metabolic process;GO:0016052//carbohydrate catabolic process;GO:0009056//catabolic process;GO:0000272//polysaccharide catabolic process;GO:0005975//carbohydrate metabolic process;GO:0009987//cellular process;GO:0017144//drug metabolic process;GO:0045490//pectin catabolic process;GO:0044237//cellul…	All
Cluster1	BraA02g040080.3C	A02:27847184-27847684	-6.19967	2.76278e-62	Down	-6.74716	6.75905e-64	Down	-3.98817	9.138e-50	Down	-5.04509	8.99608e-43	Down	-4.07985	5.17884e-39	Down	-5.89308	1.33254e-48	Down	NA	XP_009129773.1|7.8e-100|PREDICTED: uncharacterized protein LOC103854585 [Brassica rapa]	K02184//formin 2	NA	All
Cluster2	BraA02g040400.3C	A02:28077445-28080757	-2.12338	4.93248e-40	Down	2.10223	6.2551e-169	Up	2.00246	4.7532e-148	Up	-2.71201	5.9095e-81	Down	1.30467	1.17723e-75	Not-applicable	2.10698	8.8871e-267	Up	NA	XP_013663055.1|0.0e+00|PREDICTED: pre-mRNA-splicing factor SYF1-like isoform X1 [Brassica napus]	K12867//pre-mRNA-splicing factor SYF1+ko03040//Spliceosome	GO:0006139//nucleobase-containing compound metabolic process;GO:0022618//ribonucleoprotein complex assembly;GO:0008152//metabolic process;GO:0006725//cellular aromatic compound metabolic process;GO:0000375//RNA splicing, via transesterification reactions;GO:1901360//organic cyclic compound metabolic process;GO:0006397//mRNA processing;GO:0000398//mRNA splicing, via spliceosome;GO:0044260//cellula…	5 time-point
Cluster1	BraA02g040520.3C	A02:28154358-28163430	-5.15265	1.00727e-18	Down	-3.31615	3.50306e-14	Down	-1.89391	2.11196e-08	Not-applicable	-4.98351	1.09734e-25	Down	-3.05063	3.2745e-18	Down	-4.7425	2.00729e-26	Down	NA	XP_009129841.1|0.0e+00|PREDICTED: serine/threonine-protein kinase Nek3-like [Brassica rapa]	K08857//NIMA (never in mitosis gene a)-related kinase 1/4/5 [EC:2.7.11.1]	GO:0005488//binding;GO:0043168//anion binding;GO:0097367//carbohydrate derivative binding;GO:0016773//phosphotransferase activity, alcohol group as acceptor;GO:1901363//heterocyclic compound binding;GO:1901265//nucleoside phosphate binding;GO:0003824//catalytic activity;GO:0043167//ion binding;GO:0036094//small molecule binding;GO:0016772//transferase activity, transferring phosphorus-containing …	5 time-point
Cluster3	BraA02g040790.3C	A02:28346077-28353959	2.40372	5.06973e-12	Up	4.68416	6.1496e-97	Up	4.38082	1.12633e-75	Up	2.13245	1.28433e-09	Up	4.62824	6.2242e-100	Up	4.73835	1.1703e-111	Up	MYB	CDY25030.1|0.0e+00|BnaC02g39780D [Brassica napus]	K06634//cyclin H+ko03420//Nucleotide excision repair+ko03022//Basal transcription factors	GO:0009058//biosynthetic process;GO:0006807//nitrogen compound metabolic process;GO:0009059//macromolecule biosynthetic process;GO:0044260//cellular macromolecule metabolic process;GO:0034641//cellular nitrogen compound metabolic process;GO:1901360//organic cyclic compound metabolic process;GO:0016070//RNA metabolic process;GO:0044249//cellular biosynthetic process;GO:0046483//heterocycle metabol…	All
Cluster2	BraA02g040990.3C	A02:28453052-28455874	2.80735	0.280751	Not-applicable	3.90689	0.0774527	Not-applicable	4.70044	0.00985831	Not-applicable	-9.11634	2.93679e-46	Down	-7.11634	6.99679e-45	Down	-4.36146	1.40706e-38	Down	NA	XP_009129896.1|0.0e+00|PREDICTED: calmodulin-binding protein 60 G-like isoform X1 [Brassica rapa]	K21989//calcium permeable stress-gated cation channel	GO:0006950//response to stress;GO:0050896//response to stimulus;GO:0005488//binding;GO:0005515//protein binding;GO:0005516//calmodulin binding;	3 time-point
Cluster1	BraA02g041000.3C	A02:28463143-28466152	-2.70044	5.90416e-14	Down	-5.2854	7.75369e-23	Down	-4.87036	1.04844e-21	Down	-3.77052	2.79983e-19	Down	-4.39855	2.18095e-20	Down	-4.53605	9.34808e-22	Down	NA	XP_009129898.1|0.0e+00|PREDICTED: uncharacterized protein LOC103854687 isoform X1 [Brassica rapa]	NA	NA	All
Cluster2	BraA02g041010.3C	A02:28477946-28487536	-2.0614	8.32817e-09	Down	3.62693	9.4677e-181	Up	3.96963	3.8943e-246	Up	-3.20387	3.27221e-52	Down	1.83007	7.7599e-97	Not-applicable	1.62902	6.20646e-74	Not-applicable	NA	XP_009129901.1|0.0e+00|PREDICTED: lon protease homolog 1, mitochondrial [Brassica rapa]	K08675//ATP-dependent Lon protease [EC:3.4.21.53]	GO:0022607//cellular component assembly;GO:0065007//biological regulation;GO:0050794//regulation of cellular process;GO:0009057//macromolecule catabolic process;GO:0044260//cellular macromolecule metabolic process;GO:1901565//organonitrogen compound catabolic process;GO:0071704//organic substance metabolic process;GO:0070271//protein complex biogenesis;GO:0070887//cellular response to chemical st…	4 time-point
Cluster3	BraA02g041550.3C	A02:28831523-28833374	5.16021	0	Up	4.92926	0	Up	4.3598	0	Up	3.58327	0	Up	3.35286	0	Up	4.59211	0	Up	NA	XP_009129953.1|2.9e-193|PREDICTED: E3 ubiquitin-protein ligase MIEL1 [Brassica rapa]	K10144//RING finger and CHY zinc finger domain-containing protein 1 [EC:2.3.2.27]+ko04120//Ubiquitin mediated proteolysis	GO:0043167//ion binding;GO:0008270//zinc ion binding;GO:0043169//cation binding;GO:0046872//metal ion binding;GO:0046914//transition metal ion binding;GO:0005488//binding;	All
Cluster1	BraA02g041640.3C	A02:28858828-28861021	-2.49826	0	Down	-3.81906	0	Down	-4.38798	0	Down	-2.93984	0	Down	-2.95019	0	Down	-5.23285	0	Down	NA	NP_197928.1|3.7e-195|transmembrane protein, putative (Protein of unknown function, DUF642) [Arabidopsis thaliana]	K03097//casein kinase II subunit alpha [EC:2.7.11.1]+ko04712//Circadian rhythm - plant+ko03008//Ribosome biogenesis in eukaryotes	GO:0032502//developmental process;GO:0009628//response to abiotic stimulus;GO:0048731//system development;GO:0032501//multicellular organismal process;GO:1905392//plant organ morphogenesis;GO:0010015//root morphogenesis;GO:0080167//response to karrikin;GO:0022622//root system development;GO:0048856//anatomical structure development;GO:0048364//root development;GO:0007275//multicellular organism d…	All
Cluster3	BraA02g041650.3C	A02:28863390-28864235	8.30447	0	Up	8.02966	7.5747e-300	Up	7.92193	6.7564e-278	Up	8.29899	0	Up	6.74675	2.02e-150	Up	7.46002	2.5053e-257	Up	NA	XP_009129963.1|5.7e-63|PREDICTED: cytochrome b-c1 complex subunit 7-2 [Brassica rapa]	K00417//ubiquinol-cytochrome c reductase subunit 7+ko01100//Metabolic pathways+ko00190//Oxidative phosphorylation	GO:0009987//cellular process;GO:0071704//organic substance metabolic process;GO:0006796//phosphate-containing compound metabolic process;GO:0034220//ion transmembrane transport;GO:0008152//metabolic process;GO:0055085//transmembrane transport;GO:0046034//ATP metabolic process;GO:0016310//phosphorylation;GO:0072521//purine-containing compound metabolic process;GO:0022607//cellular component assemb…	All
Cluster1	BraA02g041750.3C	A02:28942514-28945358	NA	NA	Not-applicable	NA	NA	Not-applicable	6.33985	4.5668e-06	Up	-6.96578	6.45891e-09	Down	-3.79586	8.25648e-07	Down	-6.96578	2.0658e-09	Down	NA	XP_013617919.1|4.3e-137|PREDICTED: LOW QUALITY PROTEIN: G-type lectin S-receptor-like serine/threonine-protein kinase At4g11900 [Brassica oleracea var. oleracea]	K04733//interleukin-1 receptor-associated kinase 4 [EC:2.7.11.1]	NA	4 time-point
Cluster1	BraA02g041850.3C	A02:29008570-29008998	-3.81421	0.000699253	Down	-0.121186	0.859569	Not-applicable	0.233097	0.769972	Not-applicable	-6.20425	3.38295e-21	Down	-3.92131	5.07773e-17	Down	-4.75358	3.58345e-20	Down	NA	NA	NA	NA	4 time-point
Cluster1	BraA02g041970.3C	A02:29118369-29120329	-2.66941	1.29369e-09	Down	-3.52356	3.54018e-12	Down	-2.63904	1.30274e-09	Down	-3.27146	5.25981e-12	Down	-4.94953	1.5098e-15	Down	-3.6865	9.14394e-14	Down	NA	XP_009130002.1|1.2e-220|PREDICTED: alcohol dehydrogenase-like 6 [Brassica rapa]	K00001//alcohol dehydrogenase [EC:1.1.1.1]+ko00010//Glycolysis / Gluconeogenesis+ko00350//Tyrosine metabolism+ko01100//Metabolic pathways+ko01110//Biosynthesis of secondary metabolites+ko00071//Fatty acid degradation	GO:0043167//ion binding;GO:0003824//catalytic activity;GO:0046914//transition metal ion binding;GO:0043169//cation binding;GO:0016491//oxidoreductase activity;GO:0008270//zinc ion binding;GO:0046872//metal ion binding;GO:0005488//binding;	All
Cluster1	BraA02g042050.3C	A02:29185420-29187069	-2.27432	6.17378e-70	Down	-2.92526	5.16008e-93	Down	-3.92838	8.873e-121	Down	-2.1315	1.26041e-49	Down	-2.70125	5.40833e-66	Down	-4.62306	6.8865e-109	Down	NA	XP_013721787.1|3.4e-173|PREDICTED: glutamic acid-rich protein-like [Brassica napus]	K04733//interleukin-1 receptor-associated kinase 4 [EC:2.7.11.1]	GO:0006811//ion transport;GO:0030001//metal ion transport;GO:0051179//localization;GO:0006810//transport;GO:0051234//establishment of localization;GO:0006812//cation transport;GO:0005488//binding;GO:0043167//ion binding;GO:0046872//metal ion binding;GO:0043169//cation binding;	All
Cluster1	BraA02g042060.3C	A02:29192979-29193191	-2.24332	2.99885e-10	Down	-3.23786	1.06206e-14	Down	-1.48358	2.58171e-06	Not-applicable	-3.5397	4.69895e-31	Down	-2.67906	3.77165e-24	Down	-5.77674	4.63183e-44	Down	NA	XP_009130057.1|1.9e-31|PREDICTED: uncharacterized protein LOC103854852 [Brassica rapa]	NA	NA	5 time-point
Cluster1	BraA02g042070.3C	A02:29195093-29203515	-3.30499	2.6235e-120	Down	-6.30882	7.4066e-177	Down	-2.69599	4.11324e-98	Down	-5.19152	6.4808e-169	Down	-6.3208	1.87e-184	Down	-3.81301	2.5402e-147	Down	NA	XP_013700464.1|1.5e-201|PREDICTED: 1-aminocyclopropane-1-carboxylate oxidase 5-like [Brassica napus]	K05278//flavonol synthase [EC:1.14.11.23]+ko01100//Metabolic pathways+ko01110//Biosynthesis of secondary metabolites+ko00941//Flavonoid biosynthesis;K18054//2'-deoxymugineic-acid 2'-dioxygenase / mugineic-acid 3-dioxygenase [EC:1.14.11.24 1.14.11.25];K00475//naringenin 3-dioxygenase [EC:1.14.11.9]+ko01100//Metabolic pathways+ko01110//Biosynthesis of secondary metabolites+ko00941//Flavonoid biosyn…	GO:0043169//cation binding;GO:0003824//catalytic activity;GO:0046872//metal ion binding;GO:0043167//ion binding;GO:0005488//binding;GO:0016491//oxidoreductase activity;	All
Cluster1	BraA02g042310.3C	A02:29392559-29398037	-0.243485	0.15845	Not-applicable	0.0453456	0.797596	Not-applicable	-1.13374	1.38167e-09	Not-applicable	-3.22159	8.7647e-287	Down	-3.36787	8.5098e-303	Down	-3.11981	6.3925e-295	Down	NA	XP_009130085.1|9.6e-298|PREDICTED: squalene epoxidase 5-like isoform X2 [Brassica rapa]	K00511//squalene monooxygenase [EC:1.14.14.17]+ko00909//Sesquiterpenoid and triterpenoid biosynthesis+ko01100//Metabolic pathways+ko01110//Biosynthesis of secondary metabolites+ko00100//Steroid biosynthesis	NA	3 time-point
Cluster1	BraA02g042510.3C	A02:29526821-29528526	-3.40599	6.02971e-07	Down	-8.04985	7.69848e-10	Down	-3.40599	6.20998e-07	Down	-4.53854	1.94026e-17	Down	-9.18239	1.91843e-21	Down	-5.2755	8.11477e-20	Down	NA	XP_013700741.1|4.3e-131|PREDICTED: high mobility group B protein 7-like [Brassica napus]	K10802//high mobility group protein B1+ko03410//Base excision repair;K11296//high mobility group protein B3	GO:0005623//cell;GO:0043227//membrane-bounded organelle;GO:0043231//intracellular membrane-bounded organelle;GO:0005634//nucleus;GO:0043226//organelle;GO:0044464//cell part;GO:0044424//intracellular part;GO:0005622//intracellular;GO:0043229//intracellular organelle;GO:0097159//organic cyclic compound binding;GO:0003677//DNA binding;GO:1901363//heterocyclic compound binding;GO:0005488//binding;GO:…	All
Cluster3	BraA02g042580.3C	A02:29551459-29552055	8.06199	0	Up	6.30312	0	Up	5.72955	3.0094e-235	Up	7.04676	0	Up	4.55887	7.8386e-238	Up	4.61949	1.2046e-255	Up	NA	XP_009130121.1|3.1e-111|PREDICTED: nicotinamidase 2-like [Brassica rapa]	K17604//zinc finger SWIM domain-containing protein 3	GO:0008152//metabolic process;GO:0003824//catalytic activity;	All
Cluster1	BraA02g042670.3C	A02:29607154-29611410	-2.31856	7.12042e-85	Down	-4.21566	5.5321e-150	Down	-5.0204	1.0976e-166	Down	-2.90943	2.4495e-108	Down	-5.36886	3.2918e-173	Down	-8.5157	4.3492e-206	Down	NA	XP_009130133.1|3.6e-289|PREDICTED: methylthioalkylmalate synthase 1, chloroplastic [Brassica rapa]	K15741//methylthioalkylmalate synthase 1 [EC:2.3.3.17]+ko00966//Glucosinolate biosynthesis+ko01110//Biosynthesis of secondary metabolites+ko01210//2-Oxocarboxylic acid metabolism	GO:0044237//cellular metabolic process;GO:0019752//carboxylic acid metabolic process;GO:0006082//organic acid metabolic process;GO:0008152//metabolic process;GO:0009987//cellular process;GO:0043436//oxoacid metabolic process;GO:0071704//organic substance metabolic process;GO:0044281//small molecule metabolic process;GO:0046912//transferase activity, transferring acyl groups, acyl groups converted…	All
Cluster1	BraA02g042740.3C	A02:29676223-29677516	-6.6865	8.57589e-05	Down	-1.22707	0.100429	Not-applicable	-2.22707	0.0100566	Not-applicable	-8.12412	4.3926e-12	Down	-5.31677	9.03762e-11	Down	-8.12412	8.64504e-13	Down	MYB	XP_009130137.1|1.1e-162|PREDICTED: transcription factor MYB34 [Brassica rapa]	K09422//transcription factor MYB, plant	GO:0003677//DNA binding;GO:1901363//heterocyclic compound binding;GO:0097159//organic cyclic compound binding;GO:0005488//binding;GO:0003676//nucleic acid binding;	4 time-point
Cluster1	BraA02g042770.3C	A02:29704228-29705301	-4.30834	6.11763e-12	Down	-2.19981	1.10139e-06	Down	-2.06041	2.79668e-06	Down	-3.41954	4.05268e-07	Down	-1.34915	0.00382713	Not-applicable	-1.55164	0.000777355	Not-applicable	TCP	XP_018511839.1|5.4e-176|PREDICTED: transcription factor TCP5-like [Brassica rapa]	NA	GO:0071704//organic substance metabolic process;GO:0044249//cellular biosynthetic process;GO:2001141//regulation of RNA biosynthetic process;GO:1901362//organic cyclic compound biosynthetic process;GO:0016070//RNA metabolic process;GO:0019438//aromatic compound biosynthetic process;GO:0009059//macromolecule biosynthetic process;GO:0009058//biosynthetic process;GO:0050794//regulation of cellular p…	4 time-point
Cluster1	BraA02g043150.3C	A02:29897300-29899176	-4.6167	1.447e-278	Down	-3.24782	3.4428e-213	Down	-3.10403	2.6384e-204	Down	-5.56094	4.1823e-181	Down	-1.77766	1.91098e-63	Not-applicable	-2.31486	3.4331e-93	Down	MYB	XP_009130172.1|2.4e-199|PREDICTED: transcription factor MYB28-like isoform X2 [Brassica rapa]	K09422//transcription factor MYB, plant	GO:0016021//integral component of membrane;GO:0031224//intrinsic component of membrane;GO:0016020//membrane;GO:0044425//membrane part;GO:1901363//heterocyclic compound binding;GO:0005488//binding;GO:0003676//nucleic acid binding;GO:0003677//DNA binding;GO:0097159//organic cyclic compound binding;	5 time-point
Cluster3	BraA02g043360.3C	A02:30027471-30028337	9.21411	0	Up	3.60709	2.48995e-48	Up	2.33524	1.3543e-13	Up	7.61717	0	Up	2.80216	3.85075e-40	Up	1.93363	3.09534e-15	Not-applicable	HSF	XP_009130189.1|1.8e-143|PREDICTED: heat stress transcription factor B-2a-like [Brassica rapa]	K09419//heat shock transcription factor, other eukaryote	GO:0043227//membrane-bounded organelle;GO:0043226//organelle;GO:0043231//intracellular membrane-bounded organelle;GO:0043229//intracellular organelle;GO:0044464//cell part;GO:0044424//intracellular part;GO:0005622//intracellular;GO:0005634//nucleus;GO:0005623//cell;GO:0003676//nucleic acid binding;GO:0005488//binding;GO:0140110//transcription regulator activity;GO:0003677//DNA binding;GO:0003700/…	5 time-point
Cluster3	BraA02g043370.3C	A02:30036598-30037498	17.0532	0	Up	11.0042	6.78782e-84	Up	9.24793	6.58871e-25	Up	9.04446	0	Up	3.59602	2.02766e-43	Up	3.38171	1.30594e-36	Up	HSF	XP_009130190.1|8.5e-149|PREDICTED: heat stress transcription factor B-2a-like [Brassica rapa]	K09419//heat shock transcription factor, other eukaryote	GO:0044464//cell part;GO:0005623//cell;GO:0043229//intracellular organelle;GO:0043226//organelle;GO:0043231//intracellular membrane-bounded organelle;GO:0005622//intracellular;GO:0043227//membrane-bounded organelle;GO:0005634//nucleus;GO:0044424//intracellular part;GO:0097159//organic cyclic compound binding;GO:0003700//DNA binding transcription factor activity;GO:1901363//heterocyclic compound b…	All
Cluster1	BraA02g043400.3C	A02:30049198-30050493	-3.83757	5.22948e-13	Down	-4.7851	7.01695e-15	Down	-2.50499	4.47847e-09	Down	-1.75657	2.36613e-05	Not-applicable	-3.57154	1.83555e-10	Down	-4.0785	4.36648e-12	Down	NA	XP_009130192.1|2.3e-166|PREDICTED: BAG family molecular chaperone regulator 2 [Brassica rapa]	K09555//BCL2-associated athanogene 1+ko04141//Protein processing in endoplasmic reticulum	GO:0005515//protein binding;GO:0005488//binding;GO:0051087//chaperone binding;	5 time-point
Cluster2	BraA02g043500.3C	A02:30129559-30130527	-3.66444	1.63178e-86	Down	4.07106	0	Up	2.69123	0	Up	-5.25927	7.25325e-80	Down	1.12236	1.7563e-31	Not-applicable	4.30182	0	Up	NA	XP_009130199.1|3.5e-189|PREDICTED: probable carboxylesterase 120 [Brassica rapa]	K07874//Ras-related protein Rab-1A;K14493//gibberellin receptor GID1 [EC:3.-.-.-]+ko04075//Plant hormone signal transduction	GO:0008152//metabolic process;GO:0003824//catalytic activity;GO:0016787//hydrolase activity;	5 time-point
Cluster2	BraA02g043510.3C	A02:30131543-30133438	-6.37504	8.59199e-05	Down	4.62143	1.17593e-90	Up	2.83441	2.06708e-18	Up	-1.22239	0.68013	Not-applicable	2.14684	0.0200794	Not-applicable	6.82018	1.72921e-84	Up	NA	XP_013617961.1|5.1e-125|PREDICTED: probable carboxylesterase 120 [Brassica oleracea var. oleracea]	K14493//gibberellin receptor GID1 [EC:3.-.-.-]+ko04075//Plant hormone signal transduction;K20506//tuliposide A-converting enzyme [EC:4.2.99.22]	GO:0008152//metabolic process;GO:0016787//hydrolase activity;GO:0003824//catalytic activity;	4 time-point
Cluster2	BraA02g043630.3C	A02:30196882-30197487	-2.64567	3.3215e-135	Down	2.72377	0	Up	2.16158	0	Up	-4.67643	0	Down	0.460273	3.44268e-33	Not-applicable	-0.150694	0.000276869	Not-applicable	NA	XP_009130208.1|4.7e-107|PREDICTED: 21 kDa protein-like [Brassica rapa]	K01051//pectinesterase [EC:3.1.1.11]+ko00040//Pentose and glucuronate interconversions+ko01100//Metabolic pathways	GO:0004857//enzyme inhibitor activity;GO:0030234//enzyme regulator activity;GO:0098772//molecular function regulator;	4 time-point
Cluster1	BraA02g043680.3C	A02:30229403-30230925	-1.73206	3.35969e-42	Not-applicable	-3.51732	4.72213e-94	Down	-4.47696	9.471e-113	Down	-2.89389	9.31651e-80	Down	-2.59151	5.02645e-72	Down	-4.59676	8.2269e-124	Down	C2C2-Dof	CDY69244.1|2.1e-172|BnaAnng29770D [Brassica napus]	K16222//Dof zinc finger protein DOF5.5+ko04712//Circadian rhythm - plant	GO:0080090//regulation of primary metabolic process;GO:0031326//regulation of cellular biosynthetic process;GO:1903506//regulation of nucleic acid-templated transcription;GO:0065007//biological regulation;GO:0019219//regulation of nucleobase-containing compound metabolic process;GO:0050794//regulation of cellular process;GO:0010556//regulation of macromolecule biosynthetic process;GO:0010468//reg…	5 time-point
Cluster2	BraA02g043690.3C	A02:30234800-30236043	-3.05226	2.84314e-08	Down	2.00285	4.00739e-19	Up	2.5248	1.38072e-35	Up	-5.57755	2.26476e-64	Down	-1.14744	1.47446e-12	Not-applicable	0.0846342	0.57021	Not-applicable	NA	XP_009130215.1|9.5e-93|PREDICTED: uncharacterized protein LOC103855007 [Brassica rapa]	K01855//tRNA pseudouridine38/39 synthase [EC:5.4.99.45];K16250//DNA-directed RNA polymerase IV subunit 1 [EC:2.7.7.6]	NA	4 time-point
Cluster3	BraA02g043760.3C	A02:30274615-30275563	0.106915	0.963877	Not-applicable	5.89482	2.24126e-31	Up	8.15423	2.2015e-160	Up	2.36923	0.000976334	Up	4.86074	4.82018e-29	Up	6.91045	3.5643e-138	Up	NA	XP_009130224.1|1.4e-84|PREDICTED: ubiquitin-conjugating enzyme E2 3 [Brassica rapa]	K10573//ubiquitin-conjugating enzyme E2 A [EC:2.3.2.23]+ko04120//Ubiquitin mediated proteolysis	GO:0006950//response to stress;GO:0006281//DNA repair;GO:0019941//modification-dependent protein catabolic process;GO:0070647//protein modification by small protein conjugation or removal;GO:0006139//nucleobase-containing compound metabolic process;GO:0006325//chromatin organization;GO:0030163//protein catabolic process;GO:0071704//organic substance metabolic process;GO:0043170//macromolecule met…	5 time-point
Cluster1	BraA02g044050.3C	A02:30429892-30431430	-0.455679	0.543271	Not-applicable	0.718818	0.222901	Not-applicable	-0.0303736	0.826028	Not-applicable	-2.29203	2.34771e-07	Down	-7.57743	2.73497e-15	Down	-2.4075	1.35768e-08	Down	NA	XP_009130252.1|1.4e-296|PREDICTED: cytochrome P450 94B1-like [Brassica rapa]	K20665//jasmonoyl-isoleucine 12-hydroxylase [EC:1.14.-.-]	GO:0005488//binding;GO:0016491//oxidoreductase activity;GO:0005506//iron ion binding;GO:0048037//cofactor binding;GO:0020037//heme binding;GO:0003824//catalytic activity;GO:0043167//ion binding;GO:0046906//tetrapyrrole binding;GO:0043169//cation binding;GO:0097159//organic cyclic compound binding;GO:0016705//oxidoreductase activity, acting on paired donors, with incorporation or reduction of mole…	3 time-point
Cluster1	BraA02g044190.3C	A02:30489697-30491155	-3.37707	1.10649e-22	Down	-4.02915	5.89725e-26	Down	-3.66658	2.84583e-24	Down	-4.23903	4.21811e-48	Down	-3.13077	3.24089e-38	Down	-6.80537	3.08681e-63	Down	NA	XP_009130263.1|3.0e-163|PREDICTED: flavonol synthase 3-like [Brassica rapa]	K05278//flavonol synthase [EC:1.14.11.23]+ko01100//Metabolic pathways+ko01110//Biosynthesis of secondary metabolites+ko00941//Flavonoid biosynthesis	GO:0043167//ion binding;GO:0043169//cation binding;GO:0046872//metal ion binding;GO:0003824//catalytic activity;GO:0005488//binding;GO:0016491//oxidoreductase activity;	All
Cluster1	BraA02g044200.3C	A02:30493521-30495392	-4.16993	0.000214687	Down	-2.43296	0.00389085	Not-applicable	-1.71049	0.0101588	Not-applicable	-7.53916	6.45731e-09	Down	-3.83872	8.25452e-07	Down	-3.9542	2.59054e-07	Down	NA	CDY31361.1|2.6e-181|BnaA02g33800D [Brassica napus]	K05278//flavonol synthase [EC:1.14.11.23]+ko01100//Metabolic pathways+ko01110//Biosynthesis of secondary metabolites+ko00941//Flavonoid biosynthesis	NA	4 time-point
Cluster1	BraA02g044290.3C	A02:30532543-30533822	-3.75378	9.7264e-192	Down	-5.50077	9.7612e-242	Down	-2.76213	1.5581e-144	Down	-3.36162	1.8446e-129	Down	-4.27236	4.5784e-159	Down	-2.76196	7.2366e-114	Down	NA	XP_009130272.1|1.0e-180|PREDICTED: uncharacterized protein LOC103855064 [Brassica rapa]	K15407//queuine tRNA-ribosyltransferase subunit QTRTD1 [EC:2.4.2.29]	GO:0016021//integral component of membrane;GO:0016020//membrane;GO:0031224//intrinsic component of membrane;GO:0044425//membrane part;GO:0043167//ion binding;GO:0046872//metal ion binding;GO:0043169//cation binding;GO:0008270//zinc ion binding;GO:0005488//binding;GO:0046914//transition metal ion binding;	All
Cluster2	BraA02g044320.3C	A02:30561629-30563588	NA	NA	Not-applicable	4.08746	0.0772946	Not-applicable	NA	NA	Not-applicable	-2.70246	7.41209e-14	Down	-4.39635	1.15861e-20	Down	-3.19841	4.09808e-17	Down	NA	XP_020885079.1|9.3e-260|amino acid permease 4 [Arabidopsis lyrata subsp. lyrata]	K14209//solute carrier family 36 (proton-coupled amino acid transporter)	GO:0016021//integral component of membrane;GO:0031224//intrinsic component of membrane;GO:0044425//membrane part;GO:0016020//membrane;	3 time-point
Cluster1	BraA02g044440.3C	A02:30625047-30626142	-7.45121	4.48791e-05	Down	-3.86625	0.000421163	Down	-3.86625	0.000404945	Down	-4.47573	2.23446e-06	Down	-4.60126	2.51281e-06	Down	-8.0607	7.0071e-08	Down	NA	XP_009130438.1|1.1e-96|PREDICTED: non-specific lipid-transfer protein-like protein At5g64080 [Brassica rapa]	NA	GO:0006869//lipid transport;GO:0010876//lipid localization;GO:0033036//macromolecule localization;GO:0051234//establishment of localization;GO:0071702//organic substance transport;GO:0006810//transport;GO:0051179//localization;GO:0016021//integral component of membrane;GO:0044425//membrane part;GO:0031224//intrinsic component of membrane;GO:0016020//membrane;GO:0005488//binding;GO:0008289//lipid …	All
Cluster2	BraA02g044460.3C	A02:30639463-30641116	1.11548	0.615703	Not-applicable	4.08746	0.00017183	Up	5.8371	1.03065e-15	Up	-11.1948	2.4661e-112	Down	-4.9853	3.95207e-95	Down	-2.96114	1.11097e-67	Down	NA	XP_009130440.1|1.9e-179|PREDICTED: peroxidase 71-like [Brassica rapa]	K00430//peroxidase [EC:1.11.1.7]+ko01100//Metabolic pathways+ko01110//Biosynthesis of secondary metabolites+ko00940//Phenylpropanoid biosynthesis	GO:0042737//drug catabolic process;GO:0050896//response to stimulus;GO:0042744//hydrogen peroxide catabolic process;GO:0009987//cellular process;GO:0006950//response to stress;GO:0006979//response to oxidative stress;GO:0009056//catabolic process;GO:0051186//cofactor metabolic process;GO:0008152//metabolic process;GO:0044237//cellular metabolic process;GO:0044248//cellular catabolic process;GO:00…	5 time-point
Cluster3	BraA02g044520.3C	A02:30667172-30668086	4.72222	0	Up	5.68312	0	Up	3.48783	1.6562e-106	Up	0.409366	0.00261057	Not-applicable	2.7987	2.3762e-226	Up	0.932115	1.55598e-14	Not-applicable	NA	XP_009130446.1|3.2e-176|PREDICTED: protein EXORDIUM-like 2 [Brassica rapa]	K14299//nucleoporin SEH1+ko03013//RNA transport	NA	4 time-point
Cluster3	BraA02g044550.3C	A02:30692470-30694620	3.8635	1.22789e-21	Up	4.14749	2.35807e-27	Up	5.85936	9.1363e-106	Up	-0.152003	0.724516	Not-applicable	2.93782	1.33045e-38	Up	3.5157	2.88509e-69	Up	NA	XP_009130449.1|0.0e+00|PREDICTED: pentatricopeptide repeat-containing protein At5g64320, mitochondrial [Brassica rapa]	K17964//leucine-rich PPR motif-containing protein, mitochondrial	GO:0034645//cellular macromolecule biosynthetic process;GO:1901564//organonitrogen compound metabolic process;GO:0009987//cellular process;GO:0044267//cellular protein metabolic process;GO:0034641//cellular nitrogen compound metabolic process;GO:0006412//translation;GO:0006518//peptide metabolic process;GO:0043170//macromolecule metabolic process;GO:0019538//protein metabolic process;GO:0006807//…	5 time-point
Cluster1	BraA02g044640.3C	A02:30737445-30739142	-4.20033	1.88638e-72	Down	-2.56032	1.55945e-46	Down	-2.93729	1.04972e-53	Down	-4.23977	3.65556e-35	Down	-1.771	4.713e-15	Not-applicable	-2.0359	2.09941e-18	Down	NA	XP_009130459.1|0.0e+00|PREDICTED: uncharacterized protein LOC103855246 [Brassica rapa]	NA	NA	5 time-point
Cluster1	BraA02g044690.3C	A02:30762732-30765600	-2.36737	1.59965e-12	Down	-5.42626	1.14413e-23	Down	-4.8413	1.596e-22	Down	-2.87447	1.22651e-09	Down	-3.17932	2.65332e-10	Down	-5.68182	1.17878e-15	Down	NA	XP_009130463.1|0.0e+00|PREDICTED: uncharacterized protein LOC103855250 [Brassica rapa]	K20393//PRA1 family protein 3	NA	All
Cluster2	BraA02g044760.3C	A02:30797309-30799224	-2.92892	4.76479e-06	Down	4.39648	4.3043e-153	Up	2.97982	3.63738e-42	Up	-3.34395	8.53421e-05	Down	3.03376	1.60501e-29	Up	3.94287	1.06985e-70	Up	NA	XP_013700875.1|1.2e-85|PREDICTED: ethylene-responsive transcription factor ABR1-like [Brassica napus]	NA	GO:0034641//cellular nitrogen compound metabolic process;GO:0009987//cellular process;GO:0008152//metabolic process;GO:0043170//macromolecule metabolic process;GO:0090304//nucleic acid metabolic process;GO:0006725//cellular aromatic compound metabolic process;GO:0044249//cellular biosynthetic process;GO:0018130//heterocycle biosynthetic process;GO:0034645//cellular macromolecule biosynthetic proc…	All
Cluster2	BraA02g044930.3C	A02:30880140-30880322	-2.80735	1.26991e-06	Down	3.16254	2.61563e-58	Up	2.79263	3.75989e-40	Up	-2.07243	2.74153e-06	Down	1.96182	7.14918e-20	Not-applicable	2.86947	4.02047e-58	Up	NA	CDY31287.1|1.9e-27|BnaA02g34540D [Brassica napus]	NA	NA	5 time-point
Cluster2	BraA02g045280.3C	A02:31084911-31085722	-3.81803	5.65418e-50	Down	1.57002	1.39288e-53	Not-applicable	2.29817	1.1964e-146	Up	-2.65236	2.8837e-15	Down	2.06272	4.26407e-45	Up	3.59176	9.0385e-239	Up	NA	XP_009130520.1|2.4e-78|PREDICTED: uncharacterized protein At5g65660-like [Brassica rapa]	NA	GO:0016020//membrane;GO:0044425//membrane part;GO:0016021//integral component of membrane;GO:0031224//intrinsic component of membrane;	5 time-point
Cluster1	BraA02g045360.3C	A02:31175118-31175438	-7.61471	0.0144981	Not-applicable	-7.61471	0.0155319	Not-applicable	0.729586	0.359937	Not-applicable	-9.35094	3.4303e-07	Down	-2.49296	0.00045377	Down	-4.59605	1.77841e-06	Down	NA	XP_009130530.1|1.5e-37|PREDICTED: phytosulfokines 5-like [Brassica rapa]	NA	GO:0008283//cell proliferation;GO:0005576//extracellular region;GO:0005102//receptor binding;GO:0005488//binding;GO:0005515//protein binding;GO:0098772//molecular function regulator;GO:0030545//receptor regulator activity;GO:0008083//growth factor activity;GO:0048018//receptor ligand activity;	3 time-point
Cluster1	BraA02g045540.3C	A02:31255516-31256133	-8.59246	3.75828e-10	Down	-5.00749	6.83988e-09	Down	-3.00749	1.65639e-06	Down	-9.11634	2.15795e-14	Down	-4.53138	6.10503e-12	Down	-4.07195	8.35791e-12	Down	NA	XP_009130547.1|3.2e-96|PREDICTED: uncharacterized protein LOC103855329 [Brassica rapa]	NA	NA	All
Cluster1	BraA02g045550.3C	A02:31257056-31259591	-3.47644	0	Down	-3.29679	0	Down	-2.47252	0	Down	-3.64614	0	Down	-1.80132	2.4665e-207	Not-applicable	-2.93372	0	Down	NA	XP_013701896.1|0.0e+00|PREDICTED: BTB/POZ domain-containing protein At5g67385-like [Brassica napus]	K03063//26S proteasome regulatory subunit T3+ko03050//Proteasome	NA	5 time-point
Cluster1	BraA02g045640.3C	A02:31327540-31328824	-2.69849	9.29117e-43	Down	-2.62449	1.33067e-41	Down	-6.07195	7.9562e-76	Down	-3.3378	3.34134e-77	Down	-2.11351	9.01431e-48	Down	-4.87053	7.6698e-108	Down	NA	XP_013701955.1|2.9e-216|PREDICTED: uncharacterized protein LOC106405938 [Brassica napus]	K11426//SET and MYND domain-containing protein	NA	All
Cluster1	BraA03g000030.3C	A03:14328-16103	-3.24345	1.07933e-07	Down	-2.63048	2.35672e-06	Down	-2.24345	2.38612e-05	Down	-4.41954	4.17008e-06	Down	-1.98658	0.00323681	Not-applicable	-1.45606	0.0139266	Not-applicable	NA	XP_013740025.1|1.3e-258|PREDICTED: protein trichome birefringence-like 3 [Brassica napus]	K16573//gamma-tubulin complex component 6	GO:0045229//external encapsulating structure organization;GO:0034645//cellular macromolecule biosynthetic process;GO:0008152//metabolic process;GO:0045488//pectin metabolic process;GO:0009059//macromolecule biosynthetic process;GO:0009987//cellular process;GO:0000271//polysaccharide biosynthetic process;GO:0045489//pectin biosynthetic process;GO:0034637//cellular carbohydrate biosynthetic process…	4 time-point
Cluster1	BraA03g000270.3C	A03:97974-98549	-4.77676	1.78311e-61	Down	-4.60848	2.21569e-60	Down	-3.94204	1.71387e-54	Down	-4.03531	7.50674e-77	Down	-4.06096	3.8142e-78	Down	-7.53993	2.7849e-107	Down	NA	XP_018512652.1|6.2e-109|PREDICTED: uncharacterized protein LOC103856816 [Brassica rapa]	NA	NA	All
Cluster1	BraA03g000420.3C	A03:173978-174672	-7.62205	1.76655e-06	Down	-7.62205	1.91023e-06	Down	-3.30012	0.000116552	Down	-6.84549	0.000483817	Down	-2.52356	0.0143262	Not-applicable	-6.84549	0.00031621	Down	NA	XP_009130670.1|5.0e-120|PREDICTED: uncharacterized protein LOC103855435 [Brassica rapa]	K15407//queuine tRNA-ribosyltransferase subunit QTRTD1 [EC:2.4.2.29];K10661//E3 ubiquitin-protein ligase MARCH6 [EC:2.3.2.27]+ko04141//Protein processing in endoplasmic reticulum	GO:0044425//membrane part;GO:0016020//membrane;GO:0031224//intrinsic component of membrane;GO:0016021//integral component of membrane;GO:0046872//metal ion binding;GO:0046914//transition metal ion binding;GO:0043169//cation binding;GO:0043167//ion binding;GO:0005488//binding;GO:0008270//zinc ion binding;	5 time-point
Cluster1	BraA03g000600.3C	A03:254433-256511	-1.24101	0.0749843	Not-applicable	-6.70044	0.00017718	Down	-1.74624	0.0389488	Not-applicable	-4.3837	6.64611e-07	Down	-7.3837	7.63519e-07	Down	-7.3837	2.8604e-07	Down	NA	XP_009130690.1|2.5e-153|PREDICTED: expansin-A9-like [Brassica rapa]	K20628//expansin	GO:0016043//cellular component organization;GO:0009987//cellular process;GO:0071554//cell wall organization or biogenesis;GO:0071669//plant-type cell wall organization or biogenesis;GO:0009664//plant-type cell wall organization;GO:0071555//cell wall organization;GO:0071840//cellular component organization or biogenesis;GO:0045229//external encapsulating structure organization;GO:0005623//cell;GO:…	4 time-point
Cluster3	BraA03g000660.3C	A03:279501-282330	4.56478	6.13067e-06	Up	8.01495	6.92392e-71	Up	6.69581	6.99344e-28	Up	-0.203533	0.750891	Not-applicable	4.2379	7.21183e-52	Up	4.34453	2.77594e-58	Up	NA	XP_009130698.1|0.0e+00|PREDICTED: kinesin-like protein KIN-10B [Brassica rapa]	K10403//kinesin family member 22	GO:0009987//cellular process;GO:0007018//microtubule-based movement;GO:0007017//microtubule-based process;GO:0006928//movement of cell or subcellular component;GO:0003777//microtubule motor activity;GO:0005515//protein binding;GO:1901265//nucleoside phosphate binding;GO:1901363//heterocyclic compound binding;GO:0030554//adenyl nucleotide binding;GO:0005488//binding;GO:0043168//anion binding;GO:00…	5 time-point
Cluster1	BraA03g000760.3C	A03:332234-334517	-4	0.000388928	Down	-3	0.00195593	Not-applicable	-1.67807	0.0354171	Not-applicable	-3.77259	2.97045e-12	Down	-4.77259	3.74768e-14	Down	-3.31316	1.14295e-11	Down	NA	XP_013740089.1|3.7e-186|PREDICTED: short-chain dehydrogenase TIC 32, chloroplastic-like [Brassica napus]	K11153//retinol dehydrogenase 12 [EC:1.1.1.300]+ko01100//Metabolic pathways	NA	4 time-point
Cluster3	BraA03g000790.3C	A03:351150-351758	3.39679	8.6074e-142	Up	2.77813	8.7681e-76	Up	2.20838	1.18383e-39	Up	2.88392	1.775e-176	Up	1.52982	1.50424e-31	Not-applicable	1.22754	2.2809e-19	Not-applicable	NA	XP_009130716.1|2.5e-96|PREDICTED: uncharacterized protein LOC103855478 [Brassica rapa]	K01512//acylphosphatase [EC:3.6.1.7]+ko00620//Pyruvate metabolism	GO:0016787//hydrolase activity;GO:0016818//hydrolase activity, acting on acid anhydrides, in phosphorus-containing anhydrides;GO:0016817//hydrolase activity, acting on acid anhydrides;GO:0003824//catalytic activity;	4 time-point
Cluster3	BraA03g000800.3C	A03:352894-355636	5.06208	0	Up	3.77094	0	Up	3.08903	0	Up	4.57163	0	Up	2.49974	2.563e-305	Up	2.83563	0	Up	NA	XP_009130717.1|0.0e+00|PREDICTED: cell division control protein 48 homolog E [Brassica rapa]	K13525//transitional endoplasmic reticulum ATPase+ko04141//Protein processing in endoplasmic reticulum	GO:0071944//cell periphery;GO:0043227//membrane-bounded organelle;GO:0043229//intracellular organelle;GO:0005829//cytosol;GO:0043226//organelle;GO:0012505//endomembrane system;GO:0005737//cytoplasm;GO:0043231//intracellular membrane-bounded organelle;GO:0005618//cell wall;GO:0005622//intracellular;GO:0030312//external encapsulating structure;GO:0044444//cytoplasmic part;GO:0005623//cell;GO:000579…	All
Cluster1	BraA03g000820.3C	A03:361157-363324	-2.81322	4.91439e-89	Down	-4.48624	2.8216e-131	Down	-3.17038	2.2367e-100	Down	-3.36431	1.122e-143	Down	-3.8654	4.6611e-163	Down	-3.92909	1.9911e-173	Down	NA	XP_009130719.1|6.1e-192|PREDICTED: adenosine kinase 2 [Brassica rapa]	K00856//adenosine kinase [EC:2.7.1.20]+ko00230//Purine metabolism+ko01100//Metabolic pathways	GO:1901576//organic substance biosynthetic process;GO:0044271//cellular nitrogen compound biosynthetic process;GO:0043094//cellular metabolic compound salvage;GO:1901137//carbohydrate derivative biosynthetic process;GO:0009058//biosynthetic process;GO:0044238//primary metabolic process;GO:0046129//purine ribonucleoside biosynthetic process;GO:0009119//ribonucleoside metabolic process;GO:0046483//…	All
Cluster1	BraA03g000950.3C	A03:423129-424438	-7.42626	1.38182e-09	Down	-3.3388	1.15999e-06	Down	-3.96683	1.89549e-07	Down	-4.53398	6.3954e-07	Down	-1.87101	0.000806228	Not-applicable	-7.11894	1.71575e-08	Down	NA	XP_009130735.1|4.2e-207|PREDICTED: uncharacterized protein LOC103855500 [Brassica rapa]	K13065//shikimate O-hydroxycinnamoyltransferase [EC:2.3.1.133]+ko01100//Metabolic pathways+ko01110//Biosynthesis of secondary metabolites+ko00940//Phenylpropanoid biosynthesis+ko00941//Flavonoid biosynthesis+ko00945//Stilbenoid, diarylheptanoid and gingerol biosynthesis	NA	5 time-point
Cluster2	BraA03g001070.3C	A03:470633-471574	-2.32985	4.26814e-12	Down	3.09918	1.2471e-131	Up	3.55347	2.7165e-204	Up	-5.00817	7.60367e-98	Down	0.564637	4.9898e-09	Not-applicable	1.69856	3.6896e-111	Not-applicable	NA	XP_009130751.1|1.6e-175|PREDICTED: protein SLOW GREEN 1, chloroplastic [Brassica rapa]	K02918//large subunit ribosomal protein L35e+ko03010//Ribosome	NA	4 time-point
Cluster1	BraA03g001180.3C	A03:510487-512241	-3.69947	6.1965e-272	Down	-3.70369	1.5715e-272	Down	-2.48069	7.1903e-184	Down	-3.0215	3.371e-158	Down	-1.72465	7.35354e-82	Not-applicable	-2.93027	6.2064e-163	Down	NA	XP_013629468.1|0.0e+00|PREDICTED: purine-uracil permease NCS1 [Brassica oleracea var. oleracea]	K03457//nucleobase:cation symporter-1, NCS1 family	GO:0006810//transport;GO:0051234//establishment of localization;GO:0009112//nucleobase metabolic process;GO:1901564//organonitrogen compound metabolic process;GO:0034654//nucleobase-containing compound biosynthetic process;GO:0046112//nucleobase biosynthetic process;GO:0034641//cellular nitrogen compound metabolic process;GO:1901360//organic cyclic compound metabolic process;GO:0071704//organic s…	5 time-point
Cluster1	BraA03g001300.3C	A03:579114-583356	-5.34459	1.302e-171	Down	-6.34459	1.0434e-184	Down	-7.79205	3.7906e-194	Down	-6	1.1568e-118	Down	-5.35845	1.0084e-114	Down	-6.32193	7.0229e-129	Down	NA	XP_010543471.1|2.2e-281|PREDICTED: glucomannan 4-beta-mannosyltransferase 9 [Tarenaya hassleriana]	K13680//beta-mannan synthase [EC:2.4.1.32]	GO:0031224//intrinsic component of membrane;GO:0044425//membrane part;GO:0016021//integral component of membrane;GO:0016020//membrane;	All
Cluster1	BraA03g001440.3C	A03:656050-656456	-0.774933	0.413748	Not-applicable	-0.766941	0.429554	Not-applicable	-2.05733	0.0689849	Not-applicable	-3.42914	1.23225e-07	Down	-3.85798	1.33162e-07	Down	-10.1434	2.48447e-10	Down	NA	CDY11282.1|7.2e-33|BnaA03g01180D [Brassica napus]	NA	NA	3 time-point
Cluster1	BraA03g001470.3C	A03:682313-683615	-4.17991	3.5407e-05	Down	0.85901	0.0517543	Not-applicable	-0.913123	0.133374	Not-applicable	-3.71874	5.01848e-80	Down	-2.76809	1.13566e-61	Down	-4.53095	9.40648e-98	Down	bHLH	XP_009130803.1|1.4e-148|PREDICTED: transcription factor bHLH101 isoform X2 [Brassica rapa]	K18486//heart-and neural crest derivatives-expressed protein 2;K13422//transcription factor MYC2+ko04016//MAPK signaling pathway - plant+ko04075//Plant hormone signal transduction	NA	4 time-point
Cluster3	BraA03g001630.3C	A03:766691-768202	4.32847	2.26444e-27	Up	4.15895	1.06635e-23	Up	2.98351	1.39256e-08	Up	2.80735	4.17184e-15	Up	2.71621	1.27594e-13	Up	2.24327	1.56401e-08	Up	NA	XP_009130829.1|4.2e-290|PREDICTED: cytochrome P450 77A4 [Brassica rapa]	K21995//unsaturated fatty acid epoxidase [EC:1.14.-.-]	GO:0044238//primary metabolic process;GO:0034440//lipid oxidation;GO:0071704//organic substance metabolic process;GO:0006629//lipid metabolic process;GO:0019752//carboxylic acid metabolic process;GO:0044237//cellular metabolic process;GO:0008152//metabolic process;GO:0006631//fatty acid metabolic process;GO:0009987//cellular process;GO:0044281//small molecule metabolic process;GO:0055114//oxidati…	All
Cluster3	BraA03g001690.3C	A03:788039-788855	2.92174	8.4891e-118	Up	3.23778	3.8172e-161	Up	2.91172	4.3674e-116	Up	2.38912	7.1632e-100	Up	2.65854	1.4562e-135	Up	2.05865	4.58889e-68	Up	NA	XP_009130836.1|1.5e-41|PREDICTED: uncharacterized protein LOC103855583 [Brassica rapa]	K22255//ATPase inhibitor, mitochondrial	NA	All
Cluster1	BraA03g001740.3C	A03:804148-805441	-1.61193	0.0339455	Not-applicable	-2.33985	0.00639068	Not-applicable	1.12367	0.0137007	Not-applicable	-5.835	2.5798e-139	Down	-8.02764	3.8516e-153	Down	-6.71952	6.772e-156	Down	NA	XP_009130839.1|1.3e-109|PREDICTED: uncharacterized protein LOC103855587 [Brassica rapa]	NA	NA	3 time-point
Cluster1	BraA03g001840.3C	A03:840218-841180	-3.61248	3.4496e-110	Down	-3.02231	6.74729e-94	Down	-2.4926	7.04048e-77	Down	-5.38733	2.0653e-120	Down	-4.2864	1.9229e-107	Down	-1.58297	2.53495e-38	Not-applicable	NA	XP_009130850.1|6.4e-183|PREDICTED: nicotianamine synthase 1 [Brassica rapa]	K05953//nicotianamine synthase [EC:2.5.1.43]	GO:0044271//cellular nitrogen compound biosynthetic process;GO:0006082//organic acid metabolic process;GO:0006576//cellular biogenic amine metabolic process;GO:0046483//heterocycle metabolic process;GO:1901360//organic cyclic compound metabolic process;GO:0043436//oxoacid metabolic process;GO:0030418//nicotianamine biosynthetic process;GO:0044237//cellular metabolic process;GO:0016053//organic ac…	5 time-point
Cluster3	BraA03g002090.3C	A03:938204-939190	12.0788	1.5875e-220	Up	11.1855	2.7499e-118	Up	9.74147	1.48584e-43	Up	13.1354	0	Up	11.2143	2.1197e-119	Up	10.1997	1.63513e-60	Up	AP2-EREBP	XP_009130881.1|5.9e-192|PREDICTED: dehydration-responsive element-binding protein 2A-like [Brassica rapa]	K09286//EREBP-like factor	GO:0043170//macromolecule metabolic process;GO:0034654//nucleobase-containing compound biosynthetic process;GO:0009987//cellular process;GO:0071704//organic substance metabolic process;GO:1901360//organic cyclic compound metabolic process;GO:0009059//macromolecule biosynthetic process;GO:0046483//heterocycle metabolic process;GO:0032774//RNA biosynthetic process;GO:0006139//nucleobase-containing …	All
Cluster3	BraA03g002100.3C	A03:941680-942177	3.42307	4.94759e-15	Up	5.26142	4.35211e-68	Up	2.91374	2.95841e-09	Up	2.89077	0.000169823	Up	4.78718	4.24473e-20	Up	5.39136	4.16963e-33	Up	NA	XP_009130882.1|6.6e-91|PREDICTED: abscisic acid receptor PYL5-like [Brassica rapa]	K14496//abscisic acid receptor PYR/PYL family+ko04016//MAPK signaling pathway - plant+ko04075//Plant hormone signal transduction	NA	All
Cluster2	BraA03g002330.3C	A03:1036727-1038148	-2.07513	3.06239e-19	Down	3.14093	4.2046e-256	Up	2.839	9.6789e-188	Up	-4.12141	2.8398e-117	Down	0.58956	6.56255e-13	Not-applicable	2.15338	3.702e-282	Up	NA	XP_013723906.1|8.0e-267|PREDICTED: dnaJ homolog subfamily C member 2-like [Brassica napus]	K09522//DnaJ homolog subfamily C member 2	NA	5 time-point
Cluster2	BraA03g002370.3C	A03:1053234-1054835	-4.56847	1.24743e-17	Down	4.02398	3.3794e-257	Up	4.63298	0	Up	-6.68164	3.5283e-203	Down	0.286358	0.000176964	Not-applicable	1.07914	1.00387e-67	Not-applicable	NA	XP_013722573.1|2.6e-298|PREDICTED: protein SLOW WALKER 1-like [Brassica napus]	K14549//U3 small nucleolar RNA-associated protein 15+ko03008//Ribosome biogenesis in eukaryotes	GO:0006807//nitrogen compound metabolic process;GO:0071704//organic substance metabolic process;GO:0016070//RNA metabolic process;GO:0071840//cellular component organization or biogenesis;GO:0044238//primary metabolic process;GO:0042254//ribosome biogenesis;GO:0009987//cellular process;GO:0006725//cellular aromatic compound metabolic process;GO:0006139//nucleobase-containing compound metabolic pr…	4 time-point
Cluster1	BraA03g002450.3C	A03:1086585-1086950	-3.79073	2.81775e-18	Down	-4.79073	4.00836e-21	Down	-4.27073	4.03935e-20	Down	-5.04271	2.36532e-26	Down	-5.61387	1.38473e-26	Down	-3.02891	3.53121e-19	Down	NA	XP_009130933.1|4.3e-63|PREDICTED: uncharacterized protein LOC103855667 [Brassica rapa]	K13206//coiled-coil domain-containing protein 55;K21777//G2/mitotic-specific cyclin-B, other	NA	All
Cluster1	BraA03g002830.3C	A03:1247873-1249875	-4.49881	3.47336e-28	Down	-6.70044	3.27955e-33	Down	-4.02237	2.88562e-26	Down	-4.53513	1.163e-33	Down	-4.12009	4.5105e-32	Down	-4.76646	2.1987e-37	Down	NA	XP_009130976.1|6.8e-252|PREDICTED: aspartyl protease AED3-like [Brassica rapa]	K01379//cathepsin D [EC:3.4.23.5];K06002//pepsin A [EC:3.4.23.1];K02882//large subunit ribosomal protein L18Ae+ko03010//Ribosome	GO:0004175//endopeptidase activity;GO:0004190//aspartic-type endopeptidase activity;GO:0070011//peptidase activity, acting on L-amino acid peptides;GO:0003824//catalytic activity;GO:0070001//aspartic-type peptidase activity;GO:0008233//peptidase activity;GO:0140096//catalytic activity, acting on a protein;GO:0016787//hydrolase activity;	All
Cluster1	BraA03g002850.3C	A03:1252819-1253475	-4.44382	1.0545e-21	Down	-3.13715	9.83832e-17	Down	-4.13715	9.4994e-21	Down	-3.17564	9.15414e-11	Down	-1.86405	2.42641e-06	Not-applicable	-2.17564	7.2291e-08	Down	NA	XP_013725597.1|1.3e-115|PREDICTED: PRA1 family protein B6 [Brassica napus]	K20359//PRA1 family protein 1	GO:0051234//establishment of localization;GO:0051179//localization;GO:0016192//vesicle-mediated transport;GO:0006810//transport;GO:0005737//cytoplasm;GO:0005623//cell;GO:0005622//intracellular;GO:0044424//intracellular part;GO:0005783//endoplasmic reticulum;GO:0016021//integral component of membrane;GO:0044444//cytoplasmic part;GO:0043231//intracellular membrane-bounded organelle;GO:0043229//intr…	5 time-point
Cluster2	BraA03g003200.3C	A03:1425757-1427172	0.906891	0.391759	Not-applicable	6.60177	8.1523e-107	Up	6.27263	6.41035e-84	Up	-2.37851	1.23551e-05	Down	2.7882	6.39233e-35	Up	4.02476	2.0446e-115	Up	NA	XP_009131022.1|3.3e-273|PREDICTED: uncharacterized acetyltransferase At3g50280-like [Brassica rapa]	K19747//BAHD acyltransferase [EC:2.3.1.-]	NA	5 time-point
Cluster1	BraA03g003270.3C	A03:1444254-1444800	-3.56874	0	Down	-2.73997	4.0057e-278	Down	-1.54509	5.5421e-134	Not-applicable	-3.91472	0	Down	-2.44844	0	Down	-3.71633	0	Down	NA	XP_009131028.1|2.1e-78|PREDICTED: uncharacterized protein LOC103855755 [Brassica rapa]	NA	GO:0016021//integral component of membrane;GO:0031224//intrinsic component of membrane;GO:0016020//membrane;GO:0044425//membrane part;	5 time-point
Cluster3	BraA03g003930.3C	A03:1680387-1683221	6.75191	0	Up	3.80977	0	Up	4.17595	0	Up	3.86018	0	Up	1.46216	1.7803e-167	Not-applicable	1.72902	4.5672e-264	Not-applicable	NA	XP_009131118.1|0.0e+00|PREDICTED: heat shock 70 kDa protein 10, mitochondrial-like [Brassica rapa]	K04043//molecular chaperone DnaK+ko03018//RNA degradation	GO:0006457//protein folding;GO:0009987//cellular process;GO:0005524//ATP binding;GO:1901363//heterocyclic compound binding;GO:0043168//anion binding;GO:0043167//ion binding;GO:1901265//nucleoside phosphate binding;GO:0008144//drug binding;GO:0005515//protein binding;GO:0032555//purine ribonucleotide binding;GO:0032559//adenyl ribonucleotide binding;GO:0097367//carbohydrate derivative binding;GO:0…	4 time-point
Cluster1	BraA03g004030.3C	A03:1722505-1727675	-4.71432	0	Down	-3.64506	0	Down	-2.36274	0	Down	-1.81487	2.4372e-185	Not-applicable	-2.23546	4.7087e-247	Down	-2.67484	0	Down	NA	XP_013628584.1|0.0e+00|PREDICTED: cellulose synthase A catalytic subunit 5 [UDP-forming] isoform X2 [Brassica oleracea var. oleracea]	K10999//cellulose synthase A [EC:2.4.1.12]	GO:0009058//biosynthetic process;GO:0009250//glucan biosynthetic process;GO:0010192//mucilage biosynthetic process;GO:0044264//cellular polysaccharide metabolic process;GO:0016043//cellular component organization;GO:0051273//beta-glucan metabolic process;GO:0030244//cellulose biosynthetic process;GO:0010191//mucilage metabolic process;GO:0044260//cellular macromolecule metabolic process;GO:007155…	5 time-point
Cluster1	BraA03g004530.3C	A03:1949097-1949546	-3.59078	3.47643e-47	Down	-3.83032	1.01986e-49	Down	0.435225	0.000789402	Not-applicable	-4.97149	3.07478e-56	Down	-3.00093	5.12147e-39	Down	-2.66126	3.64218e-36	Down	NA	XP_009131191.1|7.0e-84|PREDICTED: uncharacterized protein LOC103855896 [Brassica rapa]	NA	NA	5 time-point
Cluster2	BraA03g004670.3C	A03:2019765-2021953	-2.24793	0.00058723	Down	2.6484	1.85514e-23	Up	3.07513	2.65044e-36	Up	-3.89401	2.61994e-23	Down	0.887933	5.63476e-07	Not-applicable	1.25709	4.85387e-15	Not-applicable	NA	XP_009131207.1|9.3e-179|PREDICTED: GTP-binding protein At2g22870-like [Brassica rapa]	K03978//GTP-binding protein	GO:0036094//small molecule binding;GO:0001883//purine nucleoside binding;GO:0043168//anion binding;GO:0032549//ribonucleoside binding;GO:0001882//nucleoside binding;GO:1901363//heterocyclic compound binding;GO:0032550//purine ribonucleoside binding;GO:0097159//organic cyclic compound binding;GO:0005488//binding;GO:0000166//nucleotide binding;GO:0032553//ribonucleotide binding;GO:0032555//purine r…	4 time-point
Cluster2	BraA03g004770.3C	A03:2076541-2084744	-2.70834	6.57373e-82	Down	1.56045	5.6627e-119	Not-applicable	1.5389	4.2043e-115	Not-applicable	-2.16018	1.17257e-50	Down	2.03741	3.5978e-192	Up	2.15023	8.1178e-229	Up	NA	XP_013611440.1|0.0e+00|PREDICTED: uncharacterized protein LOC106318123 [Brassica oleracea var. oleracea]	K02184//formin 2	GO:0016020//membrane;GO:0016021//integral component of membrane;GO:0031224//intrinsic component of membrane;GO:0044425//membrane part;	4 time-point
Cluster3	BraA03g005120.3C	A03:2202538-2203002	15.1156	0	Up	11.3876	0	Up	10.6952	0	Up	9.79762	0	Up	5.66739	0	Up	5.41157	0	Up	NA	NP_001288818.1|2.6e-81|17.6 kDa class II heat shock protein [Brassica rapa]	K13993//HSP20 family protein+ko04141//Protein processing in endoplasmic reticulum	NA	All
Cluster3	BraA03g005130.3C	A03:2203573-2205776	2.4107	0	Up	2.90644	0	Up	2.11826	4.4993e-257	Up	1.90879	2.7772e-193	Not-applicable	2.50219	0	Up	2.8878	0	Up	NA	XP_009131251.1|4.6e-201|PREDICTED: omega-amidase, chloroplastic isoform X1 [Brassica rapa]	K13566//omega-amidase [EC:3.5.1.3]+ko00250//Alanine, aspartate and glutamate metabolism	GO:0008152//metabolic process;GO:0006807//nitrogen compound metabolic process;GO:0003824//catalytic activity;GO:0016787//hydrolase activity;GO:0016810//hydrolase activity, acting on carbon-nitrogen (but not peptide) bonds;	5 time-point
Cluster1	BraA03g005250.3C	A03:2276451-2276618	-7.71425	0.0512935	Not-applicable	-7.71425	0.0546707	Not-applicable	4.6901	2.5014e-31	Up	-2.42537	4.53718e-25	Down	-2.13479	8.65052e-22	Down	-6.00737	3.05417e-52	Down	NA	NA	NA	NA	4 time-point
Cluster1	BraA03g005470.3C	A03:2374890-2378724	-4.18982	1.41229e-22	Down	-4.96743	1.14558e-24	Down	-1.66626	2.73337e-09	Not-applicable	-4.78136	1.25633e-30	Down	-2.974	1.14229e-21	Down	-3.93336	7.64255e-29	Down	NA	XP_009131303.1|0.0e+00|PREDICTED: uncharacterized protein LOC103855987 [Brassica rapa]	K09955//uncharacterized protein	GO:0044238//primary metabolic process;GO:0046373//L-arabinose metabolic process;GO:0071704//organic substance metabolic process;GO:0019566//arabinose metabolic process;GO:0005996//monosaccharide metabolic process;GO:0019321//pentose metabolic process;GO:0005975//carbohydrate metabolic process;GO:0008152//metabolic process;GO:0044281//small molecule metabolic process;GO:0004553//hydrolase activity…	5 time-point
Cluster1	BraA03g005620.3C	A03:2428693-2429651	-6.72792	0.000590828	Down	-3.558	0.00435225	Not-applicable	-6.72792	0.000616916	Down	-2.22313	3.89927e-10	Down	-9.34207	6.49491e-23	Down	-9.34207	3.31632e-24	Down	NA	XP_018512763.1|1.5e-128|PREDICTED: bidirectional sugar transporter SWEET15-like [Brassica rapa]	K15382//solute carrier family 50 (sugar transporter)	GO:0051234//establishment of localization;GO:0006810//transport;GO:0051179//localization;GO:0008643//carbohydrate transport;GO:0071702//organic substance transport;GO:0016020//membrane;GO:0031224//intrinsic component of membrane;GO:0005886//plasma membrane;GO:0005623//cell;GO:0044425//membrane part;GO:0016021//integral component of membrane;GO:0071944//cell periphery;GO:0044464//cell part;	5 time-point
Cluster1	BraA03g005990.3C	A03:2636394-2637851	-9.86264	6.74636e-56	Down	-9.86264	6.31638e-56	Down	-9.86264	5.48945e-56	Down	-9.16491	1.1892e-34	Down	-9.16491	5.63521e-35	Down	-9.16491	6.67227e-37	Down	NA	XP_013622382.1|5.7e-226|PREDICTED: chalcone synthase 3-like [Brassica oleracea var. oleracea]	K00660//chalcone synthase [EC:2.3.1.74]+ko04712//Circadian rhythm - plant+ko01100//Metabolic pathways+ko01110//Biosynthesis of secondary metabolites+ko00941//Flavonoid biosynthesis	GO:0008152//metabolic process;GO:0009058//biosynthetic process;GO:0016740//transferase activity;GO:0016746//transferase activity, transferring acyl groups;GO:0016747//transferase activity, transferring acyl groups other than amino-acyl groups;GO:0003824//catalytic activity;	All
Cluster2	BraA03g006020.3C	A03:2645746-2649213	-1.98388	7.28142e-07	Not-applicable	1.50155	2.13609e-12	Not-applicable	3.15726	7.96359e-91	Up	-4.85798	4.15723e-14	Down	2.64452	1.12531e-51	Up	2.80142	7.45882e-63	Up	NA	XP_009131370.1|0.0e+00|PREDICTED: histone-lysine N-methyltransferase, H3 lysine-9 specific SUVH4 [Brassica rapa]	K11420//euchromatic histone-lysine N-methyltransferase [EC:2.1.1.43]+ko00310//Lysine degradation	GO:0006807//nitrogen compound metabolic process;GO:0044237//cellular metabolic process;GO:0009987//cellular process;GO:0090304//nucleic acid metabolic process;GO:0044260//cellular macromolecule metabolic process;GO:0034641//cellular nitrogen compound metabolic process;GO:0071704//organic substance metabolic process;GO:0006725//cellular aromatic compound metabolic process;GO:0044238//primary metab…	4 time-point
Cluster1	BraA03g006120.3C	A03:2686655-2688166	-2.09202	1.55768e-16	Down	-3.38325	3.78274e-27	Down	-3.38325	3.33749e-27	Down	-1.98801	4.74989e-12	Not-applicable	-4.70285	3.37525e-26	Down	-3.80015	4.62174e-24	Down	NA	XP_009131385.1|3.7e-197|PREDICTED: uncharacterized protein LOC103856058 [Brassica rapa]	NA	NA	5 time-point
Cluster1	BraA03g006260.3C	A03:2733115-2735031	-4.2596	6.0269e-194	Down	-5.79248	2.578e-228	Down	-2.35271	2.539e-111	Down	-4.33279	6.2339e-210	Down	-4.23256	1.3054e-209	Down	-5.18494	5.0858e-248	Down	NA	XP_009131399.1|0.0e+00|PREDICTED: pentatricopeptide repeat-containing protein At3g46610 [Brassica rapa]	K17964//leucine-rich PPR motif-containing protein, mitochondrial	NA	All
Cluster1	BraA03g006270.3C	A03:2737391-2738159	-9.06878	5.43662e-13	Down	-9.06878	5.74886e-13	Down	-2.57693	4.3007e-07	Down	-9.77479	4.8969e-21	Down	-9.77479	3.76534e-21	Down	-9.77479	2.3707e-22	Down	NA	XP_009131401.1|8.8e-88|PREDICTED: BAG family molecular chaperone regulator 2 [Brassica rapa]	K09555//BCL2-associated athanogene 1+ko04141//Protein processing in endoplasmic reticulum	NA	All
Cluster3	BraA03g006400.3C	A03:2784923-2789633	4.46395	5.94413e-78	Up	6.25966	0	Up	5.07276	1.9236e-126	Up	4.10154	1.50228e-35	Up	6.95226	0	Up	6.22668	6.0359e-191	Up	NA	XP_009131416.1|0.0e+00|PREDICTED: polyribonucleotide nucleotidyltransferase 2, mitochondrial [Brassica rapa]	K00962//polyribonucleotide nucleotidyltransferase [EC:2.7.7.8]+ko00230//Purine metabolism+ko03018//RNA degradation+ko00240//Pyrimidine metabolism	GO:0019222//regulation of metabolic process;GO:0009987//cellular process;GO:0044260//cellular macromolecule metabolic process;GO:0044237//cellular metabolic process;GO:0044270//cellular nitrogen compound catabolic process;GO:0006725//cellular aromatic compound metabolic process;GO:0048519//negative regulation of biological process;GO:0065007//biological regulation;GO:1901361//organic cyclic compo…	All
Cluster1	BraA03g006540.3C	A03:2826886-2828991	-4.41278	1.66636e-25	Down	-8.73471	4.10996e-32	Down	-5.73471	5.40088e-29	Down	-3.71149	2.71494e-14	Down	-6.03342	1.86465e-18	Down	-8.03342	4.08838e-21	Down	NA	XP_009131425.1|5.0e-288|PREDICTED: UDP-glycosyltransferase 90A1-like [Brassica rapa]	K13496//UDP-glucosyl transferase 73C [EC:2.4.1.-]+ko01110//Biosynthesis of secondary metabolites	GO:0008152//metabolic process;GO:0005623//cell;GO:0044464//cell part;GO:0044424//intracellular part;GO:0043226//organelle;GO:0043227//membrane-bounded organelle;GO:0005622//intracellular;GO:0043229//intracellular organelle;GO:0043231//intracellular membrane-bounded organelle;GO:0080043//quercetin 3-O-glucosyltransferase activity;GO:0016757//transferase activity, transferring glycosyl groups;GO:00…	All
Cluster2	BraA03g006630.3C	A03:2875007-2876667	-3.79998	6.04673e-07	Down	3.02294	5.5321e-42	Up	2.22081	1.10273e-17	Up	-2.7239	4.15339e-10	Down	1.0458	4.11519e-06	Not-applicable	0.958232	2.32781e-05	Not-applicable	NA	XP_009131436.1|9.8e-178|PREDICTED: plant cysteine oxidase 1 [Brassica rapa]	K10712//cysteamine dioxygenase [EC:1.13.11.19]+ko00430//Taurine and hypotaurine metabolism+ko01100//Metabolic pathways	GO:0016701//oxidoreductase activity, acting on single donors with incorporation of molecular oxygen;GO:0051213//dioxygenase activity;GO:0016491//oxidoreductase activity;GO:0016702//oxidoreductase activity, acting on single donors with incorporation of molecular oxygen, incorporation of two atoms of oxygen;GO:0003824//catalytic activity;	4 time-point
Cluster1	BraA03g006800.3C	A03:2946884-2948176	-6.53507	1.61758e-79	Down	-6.53507	3.10476e-81	Down	-6.19804	1.22254e-79	Down	-8.30378	1.51259e-15	Down	-1.56231	6.07547e-05	Not-applicable	-5.71882	4.69914e-15	Down	MYB	XP_009131458.1|2.3e-188|PREDICTED: myb-related protein Hv1-like [Brassica rapa]	K09422//transcription factor MYB, plant	GO:0005488//binding;GO:0097159//organic cyclic compound binding;GO:0003676//nucleic acid binding;GO:0003677//DNA binding;GO:1901363//heterocyclic compound binding;	5 time-point
Cluster2	BraA03g006910.3C	A03:2975807-2978678	-3.22781	5.71018e-08	Down	3.29658	1.83369e-72	Up	3.71347	8.0013e-107	Up	-6.25739	4.69604e-38	Down	1.5025	8.13198e-28	Not-applicable	1.81943	3.20973e-46	Not-applicable	NA	XP_009131473.1|1.6e-250|PREDICTED: ribosome biogenesis protein WDR12 homolog [Brassica rapa]	K14863//ribosome biogenesis protein YTM1	GO:0006139//nucleobase-containing compound metabolic process;GO:0000470//maturation of LSU-rRNA;GO:0044085//cellular component biogenesis;GO:0010467//gene expression;GO:0071840//cellular component organization or biogenesis;GO:0000460//maturation of 5.8S rRNA;GO:0042273//ribosomal large subunit biogenesis;GO:0006364//rRNA processing;GO:0042254//ribosome biogenesis;GO:0006725//cellular aromatic co…	4 time-point
Cluster2	BraA03g006940.3C	A03:2985900-2987168	-2.36565	0.00022078	Down	2.55779	7.58496e-24	Up	3.43176	4.86667e-57	Up	-2.49923	5.92144e-05	Down	2.69515	4.20171e-30	Up	4.05299	2.3329e-111	Up	NA	XP_009131478.1|1.0e-227|PREDICTED: F-box protein At4g22390-like [Brassica rapa]	K15030//translation initiation factor 3 subunit M	NA	All
Cluster2	BraA03g006980.3C	A03:2995398-2996919	-2.73697	4.76388e-06	Down	3.08382	5.53382e-48	Up	3.59523	4.20993e-78	Up	-3.94404	5.90734e-18	Down	1.6681	8.7885e-22	Not-applicable	2.57611	5.20914e-71	Up	NA	XP_013629869.1|3.3e-214|PREDICTED: F-box protein At4g22390-like [Brassica oleracea var. oleracea]	K15030//translation initiation factor 3 subunit M	NA	5 time-point
[truncated: 2,525 more rows]

## Sheet: Table S3
Table S3 Number of differentially expressed genes belonging to different genes families involved in heat stress in flowering Chinese cabbage
Family name	Flowering Chinese cabbage genes				HS-1h			HS-6h			HS-12h			HT-1h			HT-6h			HT-12h			Functional annotation analysis
	Gene id	Position (bp)	Gene name	Annotation	Log2FC	FDR	Regulation	Log2FC	FDR	Regulation	Log2FC	FDR	Regulation	Log2FC	FDR	Regulation	Log2FC	FDR	Regulation	Log2FC	FDR	Regulation	Functional annotation	KEGG pathways enrichment	GO enrichment
[truncated: 63 more rows]

## Sheet: Table S4
Table S4 Transcription factors identified differentially expressed genes in response to heat stress at different time points in heat-sensitive and heat-tolerant flowering Chinese cabbage varieties
[truncated: 107 more rows]

[truncated: 1 more sheets: Table S5]
